# Supplementary material for: Isolation and characterization of TayeBlu, a novel bacteriophage of Azotobacter vinelandii
Source: Microbiol Spectr. 2025 Dec 9;14(1):e01286-25. doi: 10.1128/spectrum.01286-25 (PMC12772287; doi:10.1128/spectrum.01286-25)
Supplement: Table S1 — Transcriptional terminators identified in phage TayeBlu. [file spectrum.01286-25-s0002.xlsx]

## Sheet: Sheet1
Table S1. TayeBlu terminator prediction with ARNolD. In the Sequences column, loops are in red, stem regions are in blue, and T-rich tails are to the right in black.
http://rssf.i2bc.paris-saclay.fr/toolbox/arnold/index.php#Results
TayeBlu_basepair	Program used(Rnamotif/Erpin)	Predicted strand	Sequences	Energy score	Manual curation based on genomic context
411	Both	-	CTCTCACCAGACCGCCCACCCCGGGCGGTTTTTTATTTAT	-12.6	Yes
1352	Rnamotif	+	CCATACCGCGTTACCGCGGCGGCTGTGGTATTCGTCTTTTTC	-9.1	No (genes are -)
5399	Rnamotif	+	AACGTGTTTCACCGCCGCCGTATGGCGGgTTTTGAGTGGAA	-9.8	No (middle of a transcript)
6886	Rnamotif	+	TGATGTTATTTGCCGCTGTAACAGGCGGCTCTTTTTGGACG	-11.3	Yes
7903	Rnamotif	+	GCGACGAATTACCGCATTGACGTGCGGTTTTCTTTGGTC	-8.2	Yes
8969	Rnamotif	-	GAGGGTTTGTCGCCATATTGCGTATGGCTTTTCACCTTTG	-8.1	No (genes are +; middle of a transcript)
13641	Rnamotif	-	TACCGGTACCCCGGTATCCTGTGCCGTTTTGATACCGT	-5.7	No
15994	Rnamotif	-	CACAATCTGTACGGGTGCCGTAAACACCCGaTTATTTATAACG	-9.5	Uncertain
17854	Both	+	CATATCCTGAAGTGCCGGCACAGCCCGGCGCaTTACTTCTTAAC	-13.1	Uncertain (overlap region)
23716	Both	-	AGTAATAAAAAGCCCCGCATTGCGGGGCTAATTTAATTACA	NA	Yes
23718	Both	+	TAATTAAATTAGCCCCGCAATGCGGGGCTTTTTATTACTG	-14.7	No
26246	Both	+	CAGCCACGTATCAGCGGTATTCAGGCTGCTGcTTTTCATGAGGT	-9.3	No
31924	Both	-	GCTAAAAACTAGCCCCGCATTGCGGGGCTTTATTTTATCA	-14.7	Yes
31924	Erpin	+	TGATAAAATAAAGCCCCGCAATGCGGGGCTaGTTTTTAGCTGAG	-16.3	Yes
33003	Both	-	GGAAAACTAAAGCCGCTTAACGCGGCTTTTTCTTAATC	-9.2	Yes
33004	Rnamotif	+	ATTAAGAAAAAGCCGCGTTAAGCGGCTTTAGTTTTCCA	-10.1	Yes
36238	Rnamotif	+	AATTACACCATTGCTGAAGGCAGTCAGCGTTTTGCGATGGA	-6.4	No
37112	Both	+	CTGCTAAAAGGTATCCCGGCTGATAACTGGGATATTTCTTTTGTCA	-10.1	Uncertain
39891	Erpin	-	CATCTAAACAAAAGGCCCCGAAGGGGCCTTaTTCATTTATCGTC	-14.7	Yes
39896	Both	+	TAAATGAATAAGGCCCCTTCGGGGCCTTTTGTTTAGAT	-12.2	Yes
43895	Both	-	GTATAGCAAAAGCCCGCACGTAGCGGGCTATTTTTCAAAG	-12.6	Yes
43896	Both	+	TTTGAAAAATAGCCCGCTACGTGCGGGCTTTTGCTATACG	-13.2	Yes
47208	Both	+	ACCCAGGTGCGCCGGGTAAATTCGGTTTTTGATCGCC	-3.3	No
48355	Both	-	TTAATTAACAGGGCGGCGCAAGCCGCCTTATTTTTAAGG	-13.5	Yes
48356	Rnamotif	+	CTTAAAAATAAGGCGGCTTGCGCCGCCcTGTTAATTAACT	-12.6	No (no + gene called here)
48627	Both	+	CCACCTGACGCTTCGGCGATCTGTGGGCGCTGAGTTTTGTCAAAGT	-7.5	No
50470	Both	-	TAATTCATTCAGCCCGCTCCGGCGGGCTTTATTTAAGAG	-14.1	Yes
51744	Both	+	CTCTGATACCTCGCGGAAGTTGACGCGTTTGTATTTGGA	-5.9	No
59741	Erpin	-	AAGTAACAAAAAGCCCGCTTAGTGCGGGCTgATTCTTTTGCCTA	NA	No
59745	Both	+	CAAAAGAATCAGCCCGCACTAAGCGGGCTTTTTGTTACTT	-12.6	Yes
