# Supplementary material for: Isolation and characterization of TayeBlu, a novel bacteriophage of Azotobacter vinelandii
Source: Microbiol Spectr. 2025 Dec 9;14(1):e01286-25. doi: 10.1128/spectrum.01286-25 (PMC12772287; doi:10.1128/spectrum.01286-25)
Supplement: Table S2 — ViPTree proteome similarity scores. [file spectrum.01286-25-s0003.xlsx]

## Sheet: Sheet 1
Table S2. ViPTree similarity scores for TayeBlu and 46 related phage. See Fig. 4 for phage phylogeny.
Sequence_ID	length	taxid	name	group	host_group	hosttype	score	SG	%.mean.idt	%.len
TayeBlu	59885	-	user_virus4	-	Pseudomonadota	Prokaryote	40797	1	100	100
OR508996.1	58539	-	user_virus1 Enterobacter phage Mulvp2_OR50	-	Pseudomonadota	Prokaryote	26611	0.6652	90.8	73
BK048414.1	58886	-	user_virus2 Caudoviricetes sp. ctumj2	-	-	-	26067	0.6481	86.7	74.2
MH622927.1	58279	-	user_virus3 Siphoviridae sp. ctdc_1_MAG_M	-	-	-	18801.5	0.476	71	64.6
NC_047786	53263	1913114	Salmonella phage vB_SenS_Sasha	dsDNA	Pseudomonadota	Prokaryote	6975	0.171	54	31.3
NC_025443	52869	1113547	Salmonella phage 9NA	dsDNA	Pseudomonadota	Prokaryote	6777	0.1661	53.3	30.8
NC_042062	41391	1173760	Salmonella phage SP069	dsDNA	Pseudomonadota	Prokaryote	6032	0.1479	55.6	26.6
NC_071011	56858	2900314	Klebsiella phage vB_KpnS-Carvaje	dsDNA	Pseudomonadota	Prokaryote	5856.5	0.1436	51.9	27.8
NC_041925	54836	1969841	Proteus phage VB_PmiS-Isfahan	dsDNA	Pseudomonadota	Prokaryote	5420.5	0.1329	47.6	27.7
NC_071133	49370	2530028	Klebsiella phage vB_KpnM_FZ14	dsDNA	Pseudomonadota	Prokaryote	2874.5	0.0705	48.7	12.2
NC_071134	48129	2894801	Klebsiella phage vB_KpnM_JustaPhage	dsDNA	Pseudomonadota	Prokaryote	2796	0.0685	48.5	12.8
NC_071130	47333	2849972	Klebsiella phage BUCT_47333	dsDNA	Pseudomonadota	Prokaryote	2699.5	0.0662	48.9	12.5
NC_071128	49169	2686208	Klebsiella phage vB_KpnM_15-38_KLPPOU148	dsDNA	Pseudomonadota	Prokaryote	2684.5	0.0658	51.8	12.2
NC_071132	50707	2861002	Klebsiella phage Geezett	dsDNA	Pseudomonadota	Prokaryote	2648.5	0.0649	49.8	11.3
NC_041900	47405	1912321	Klebsiella phage vB_KpnM_KpV52	dsDNA	Pseudomonadota	Prokaryote	2622	0.0643	48	12.5
NC_071135	47129	2776813	Klebsiella phage MEW1	dsDNA	Pseudomonadota	Prokaryote	2550.5	0.0625	49.6	11.8
NC_071140	48021	2935866	Escherichia phage ZCEC13	dsDNA	Pseudomonadota	Prokaryote	2530	0.062	49.2	12
NC_071137	49482	2562174	Klebsiella phage vB_KpnM_IME346	dsDNA	Pseudomonadota	Prokaryote	2507	0.0615	49.5	11.8
NC_071138	47797	2047786	Klebsiella phage 1611E-K2-1	dsDNA	Pseudomonadota	Prokaryote	2462.5	0.0604	46.5	12.1
NC_071129	49532	2849971	Klebsiella phage BUCT_49532	dsDNA	Pseudomonadota	Prokaryote	2456.5	0.0602	45.7	11.9
NC_021342	43378	1325372	Edwardsiella phage PEi21	dsDNA	Pseudomonadota	Prokaryote	2406.5	0.059	50.2	11.2
NC_071141	49371	2973661	Klebsiella phage SBP	dsDNA	Pseudomonadota	Prokaryote	2354.5	0.0577	50.8	10.8
NC_044940	48659	2053078	Pectobacterium phage PEAT2	dsDNA	Pseudomonadota	Prokaryote	2296.5	0.0563	49.4	11.1
NC_071131	48833	2874879	Klebsiella phage VLCpiM12a	dsDNA	Pseudomonadota	Prokaryote	2296.5	0.0563	48.4	11.3
NC_042041	47760	2041212	Klebsiella phage vB_KpnM_KpV79	dsDNA	Pseudomonadota	Prokaryote	2278	0.0558	49.1	10.8
NC_071136	48837	2961985	Klebsiella phage pKp383	dsDNA	Pseudomonadota	Prokaryote	2196	0.0538	47.3	10.8
NC_020204	48814	1236000	Klebsiella phage JD001	dsDNA	Pseudomonadota	Prokaryote	2184	0.0535	46	10.9
NC_071139	48245	2759197	Klebsiella phage vB_KleM_KB2	dsDNA	Pseudomonadota	Prokaryote	2148	0.0527	46	10.8
NC_020082	42746	1264700	Edwardsiella phage MSW-3	dsDNA	Pseudomonadota	Prokaryote	1695	0.0415	48.4	8.3
NC_048193	61600	2508206	Escherichia phage PTXU04	dsDNA	Pseudomonadota	Prokaryote	1655	0.0406	55.2	6.8
NC_019518	44485	1127518	Vibrio phage vB_VchM-138	dsDNA	Pseudomonadota	Prokaryote	1579	0.0387	49.7	7.6
KJ572844	44395	1500712	Vibrio phage 24	dsDNA	Pseudomonadota	Prokaryote	1531	0.0375	50.3	7.2
NC_019457	44492	10689	Vibrio phage CP-T1	dsDNA	Pseudomonadota	Prokaryote	1531	0.0375	50.3	7.2
KJ021043	35560	1481110	Klebsiella phage Kpn112	dsDNA	Pseudomonadota	Prokaryote	1489	0.0365	45.5	7.7
NC_023566	56024	1458697	Rhizobium phage vB_RglS_P106B	dsDNA	Pseudomonadota	Prokaryote	1474.5	0.0361	47.1	7.6
NC_019519	69391	1161931	Agrobacterium phage 7-7-1	dsDNA	Pseudomonadota	Prokaryote	1076.5	0.0264	43.7	5.9
NC_069146	42701	2024312	Salmonella phage St162	dsDNA	Pseudomonadota	Prokaryote	1069	0.0262	49.3	5.3
NC_041958	63513	1682380	Roseobacter phage RDJL Phi 2	dsDNA	Pseudomonadota	Prokaryote	1026.5	0.0252	40.4	6.2
NC_015466	62668	562742	Roseobacter phage RDJL Phi 1	dsDNA	Pseudomonadota	Prokaryote	1016.5	0.0249	41	5.9
NC_025463	49640	1458862	Shewanella sp. phage 1/44	dsDNA	-	Prokaryote	953.5	0.0234	41.6	5.5
NC_073322	42145	2144178	Escherichia phage vB_EcoS-Ro145c2YLVW	dsDNA	Pseudomonadota	Prokaryote	873.5	0.0214	43.8	4.8
NC_073188	43620	2886209	Salmonella phage vB_SenS_S532	dsDNA	Pseudomonadota	Prokaryote	839	0.0206	43.7	4.8
NC_005886	47399	279530	Burkholderia phage BcepB1A	dsDNA	Pseudomonadota	Prokaryote	838.5	0.0206	38.9	5.2
NC_073325	45566	2681674	Escherichia phage vB_EcoS_XY1	dsDNA	Pseudomonadota	Prokaryote	842	0.0206	48.5	3.7
NC_073187	42894	2603848	Salmonella phage vB_SenS-EnJE1	dsDNA	Pseudomonadota	Prokaryote	838	0.0205	43.3	4.8
NC_073324	45176	2865787	Escherichia phage vB_EcoS-22664BS2	dsDNA	Pseudomonadota	Prokaryote	833	0.0204	50.7	3.9
NC_071003	47816	2894794	Enterobacter phage vB_EclS_CobraSix	dsDNA	Pseudomonadota	Prokaryote	821	0.0201	54.7	3.6
