# Supplementary material for: Isolation and characterization of TayeBlu, a novel bacteriophage of Azotobacter vinelandii
Source: Microbiol Spectr. 2025 Dec 9;14(1):e01286-25. doi: 10.1128/spectrum.01286-25 (PMC12772287; doi:10.1128/spectrum.01286-25)
Supplement: Table S3 — vConTACT3 protein-based phylogenetic clusters. [file spectrum.01286-25-s0005.csv]

# Table S3. vConTACT3 taxonomy assignments for TayeBlu	based on clustering to all of Viral RefSeq v230 and all current ICTV Caudoviricetes representatives not already present in Viral RefSeq
Genome	GenomeName	Proteins	Reference	Size_Kb	realm_reference	realm_prediction	kingdom_reference	kingdom_prediction	phylum_reference	phylum_prediction	class_reference	class_prediction	order_reference	order_prediction	family_reference	family_prediction	subfamily_reference	subfamily_prediction	genus_reference	genus_prediction
NC_048037.1	Sulfolobus filamentous virus 1	66	True	37.311	Adnaviria	Adnaviria	Zilligvirae	Zilligvirae	Taleaviricota	Taleaviricota	Tokiviricetes	Tokiviricetes	Ligamenvirales	Ligamenvirales	Lipothrixviridae	Lipothrixviridae		novel_subfamily_0_of_Lipothrixviridae	Alphalipothrixvirus	Alphalipothrixvirus
NC_048128.1	Sulfolobales Beppu filamentous virus 2	68	True	38.091	Adnaviria	Adnaviria	Zilligvirae	Zilligvirae	Taleaviricota	Taleaviricota	Tokiviricetes	Tokiviricetes	Ligamenvirales	Ligamenvirales	Lipothrixviridae	Lipothrixviridae		novel_subfamily_0_of_Lipothrixviridae	Alphalipothrixvirus	Alphalipothrixvirus
NC_003214.2	Sulfolobus islandicus filamentous virus	73	True	40.9	Adnaviria	Adnaviria	Zilligvirae	Zilligvirae	Taleaviricota	Taleaviricota	Tokiviricetes	Tokiviricetes	Ligamenvirales	Ligamenvirales	Lipothrixviridae	Lipothrixviridae		novel_subfamily_0_of_Lipothrixviridae	Betalipothrixvirus	Betalipothrixvirus
NC_010152.1	Betalipothrixvirus pozzuoliense	66	True	39.577	Adnaviria	Adnaviria	Zilligvirae	Zilligvirae	Taleaviricota	Taleaviricota	Tokiviricetes	Tokiviricetes	Ligamenvirales	Ligamenvirales	Lipothrixviridae	Lipothrixviridae		novel_subfamily_0_of_Lipothrixviridae	Betalipothrixvirus	Betalipothrixvirus
NC_010153.1	Betalipothrixvirus pezzuloense	57	True	36.895	Adnaviria	Adnaviria	Zilligvirae	Zilligvirae	Taleaviricota	Taleaviricota	Tokiviricetes	Tokiviricetes	Ligamenvirales	Ligamenvirales	Lipothrixviridae	Lipothrixviridae		novel_subfamily_0_of_Lipothrixviridae	Betalipothrixvirus	Betalipothrixvirus
NC_010154.1	Betalipothrixvirus puteoliense	61	True	38.179	Adnaviria	Adnaviria	Zilligvirae	Zilligvirae	Taleaviricota	Taleaviricota	Tokiviricetes	Tokiviricetes	Ligamenvirales	Ligamenvirales	Lipothrixviridae	Lipothrixviridae		novel_subfamily_0_of_Lipothrixviridae	Betalipothrixvirus	Betalipothrixvirus
NC_010155.1	Betalipothrixvirus acidiani	68	True	40.449	Adnaviria	Adnaviria	Zilligvirae	Zilligvirae	Taleaviricota	Taleaviricota	Tokiviricetes	Tokiviricetes	Ligamenvirales	Ligamenvirales	Lipothrixviridae	Lipothrixviridae		novel_subfamily_0_of_Lipothrixviridae	Betalipothrixvirus	Betalipothrixvirus
NC_010537.1	Betalipothrixvirus uzonense	73	True	41.172	Adnaviria	Adnaviria	Zilligvirae	Zilligvirae	Taleaviricota	Taleaviricota	Tokiviricetes	Tokiviricetes	Ligamenvirales	Ligamenvirales	Lipothrixviridae	Lipothrixviridae		novel_subfamily_0_of_Lipothrixviridae	Betalipothrixvirus	Betalipothrixvirus
NC_009884.1	Deltalipothrixvirus pozzuoliense	52	True	31.787	Adnaviria	Adnaviria	Zilligvirae	Zilligvirae	Taleaviricota	Taleaviricota	Tokiviricetes	Tokiviricetes	Ligamenvirales	Ligamenvirales	Lipothrixviridae	Lipothrixviridae		novel_subfamily_0_of_Lipothrixviridae	Deltalipothrixvirus	Deltalipothrixvirus
NC_048127.1	Sulfolobales Beppu filamentous virus 3	54	True	31.324	Adnaviria	Adnaviria	Zilligvirae	Zilligvirae	Taleaviricota	Taleaviricota	Tokiviricetes	Tokiviricetes	Ligamenvirales	Ligamenvirales	Lipothrixviridae	Lipothrixviridae		novel_subfamily_0_of_Lipothrixviridae	Deltalipothrixvirus	Deltalipothrixvirus
NC_019413.1	Sulfolobales Mexican rudivirus 1	37	True	27.431	Adnaviria	Adnaviria	Zilligvirae	Zilligvirae	Taleaviricota	Taleaviricota	Tokiviricetes	Tokiviricetes	Ligamenvirales	Ligamenvirales	Rudiviridae	Rudiviridae		novel_subfamily_0_of_Rudiviridae	Rudivirus	Rudivirus
MK064565.1	Sulfolobales Beppu rod-shaped virus 1	60	True	34.025	Adnaviria	Adnaviria	Zilligvirae	Zilligvirae	Taleaviricota	Taleaviricota	Tokiviricetes	Tokiviricetes	Ligamenvirales	Ligamenvirales	Rudiviridae	Rudiviridae		novel_subfamily_0_of_Rudiviridae	Japarudivirus	Usarudivirus|Hoswirudivirus|Icerudivirus|Azorudivirus|Itarudivirus|Japarudivirus|Rudivirus
MN876841.1	Saccharolobus solfataricus rod-shaped virus 1	37	True	26.097	Adnaviria	Adnaviria	Zilligvirae	Zilligvirae	Taleaviricota	Taleaviricota	Tokiviricetes	Tokiviricetes	Ligamenvirales	Ligamenvirales	Rudiviridae	Rudiviridae		novel_subfamily_0_of_Rudiviridae	Hoswirudivirus	Usarudivirus|Hoswirudivirus|Icerudivirus|Azorudivirus|Itarudivirus|Japarudivirus|Rudivirus
MN876842.1	Acidianus rod-shaped virus 3	33	True	23.666	Adnaviria	Adnaviria	Zilligvirae	Zilligvirae	Taleaviricota	Taleaviricota	Tokiviricetes	Tokiviricetes	Ligamenvirales	Ligamenvirales	Rudiviridae	Rudiviridae		novel_subfamily_0_of_Rudiviridae	Hoswirudivirus	Usarudivirus|Hoswirudivirus|Icerudivirus|Azorudivirus|Itarudivirus|Japarudivirus|Rudivirus
MN876843.1	Metallosphaera rod-shaped virus 1	27	True	20.269	Adnaviria	Adnaviria	Zilligvirae	Zilligvirae	Taleaviricota	Taleaviricota	Tokiviricetes	Tokiviricetes	Ligamenvirales	Ligamenvirales	Rudiviridae	Rudiviridae		novel_subfamily_0_of_Rudiviridae	Hoswirudivirus	Usarudivirus|Hoswirudivirus|Icerudivirus|Azorudivirus|Itarudivirus|Japarudivirus|Rudivirus
NC_004086.1	Sulfolobus islandicus rod-shaped virus 2	54	True	35.45	Adnaviria	Adnaviria	Zilligvirae	Zilligvirae	Taleaviricota	Taleaviricota	Tokiviricetes	Tokiviricetes	Ligamenvirales	Ligamenvirales	Rudiviridae	Rudiviridae		novel_subfamily_0_of_Rudiviridae	Icerudivirus	Usarudivirus|Hoswirudivirus|Icerudivirus|Azorudivirus|Itarudivirus|Japarudivirus|Rudivirus
NC_004087.1	Sulfolobus islandicus rod-shaped virus 1	45	True	32.308	Adnaviria	Adnaviria	Zilligvirae	Zilligvirae	Taleaviricota	Taleaviricota	Tokiviricetes	Tokiviricetes	Ligamenvirales	Ligamenvirales	Rudiviridae	Rudiviridae		novel_subfamily_0_of_Rudiviridae	Icerudivirus	Usarudivirus|Hoswirudivirus|Icerudivirus|Azorudivirus|Itarudivirus|Japarudivirus|Rudivirus
NC_009965.1	Acidianus rod-shaped virus 1	41	True	24.655	Adnaviria	Adnaviria	Zilligvirae	Zilligvirae	Taleaviricota	Taleaviricota	Tokiviricetes	Tokiviricetes	Ligamenvirales	Ligamenvirales	Rudiviridae	Rudiviridae		novel_subfamily_0_of_Rudiviridae	Itarudivirus	Usarudivirus|Hoswirudivirus|Icerudivirus|Azorudivirus|Itarudivirus|Japarudivirus|Rudivirus
NC_025375.1	Stygiolobus rod-shaped virus	37	True	28.096	Adnaviria	Adnaviria	Zilligvirae	Zilligvirae	Taleaviricota	Taleaviricota	Tokiviricetes	Tokiviricetes	Ligamenvirales	Ligamenvirales	Rudiviridae	Rudiviridae		novel_subfamily_0_of_Rudiviridae	Azorudivirus	Usarudivirus|Hoswirudivirus|Icerudivirus|Azorudivirus|Itarudivirus|Japarudivirus|Rudivirus
NC_029314.1	Acidianus rod-shaped virus 2	43	True	29.763	Adnaviria	Adnaviria	Zilligvirae	Zilligvirae	Taleaviricota	Taleaviricota	Tokiviricetes	Tokiviricetes	Ligamenvirales	Ligamenvirales	Rudiviridae	Rudiviridae		novel_subfamily_0_of_Rudiviridae	Hoswirudivirus	Usarudivirus|Hoswirudivirus|Icerudivirus|Azorudivirus|Itarudivirus|Japarudivirus|Rudivirus
NC_030884.1	Sulfolobus islandicus rudivirus 3	45	True	32.995	Adnaviria	Adnaviria	Zilligvirae	Zilligvirae	Taleaviricota	Taleaviricota	Tokiviricetes	Tokiviricetes	Ligamenvirales	Ligamenvirales	Rudiviridae	Rudiviridae		novel_subfamily_0_of_Rudiviridae	Rudivirus	Usarudivirus|Hoswirudivirus|Icerudivirus|Azorudivirus|Itarudivirus|Japarudivirus|Rudivirus
NC_034619.1	Sulfolobus islandicus rod-shaped virus 7	52	True	34.19	Adnaviria	Adnaviria	Zilligvirae	Zilligvirae	Taleaviricota	Taleaviricota	Tokiviricetes	Tokiviricetes	Ligamenvirales	Ligamenvirales	Rudiviridae	Rudiviridae		novel_subfamily_0_of_Rudiviridae	Usarudivirus	Usarudivirus|Hoswirudivirus|Icerudivirus|Azorudivirus|Itarudivirus|Japarudivirus|Rudivirus
NC_034620.1	Sulfolobus islandicus rod-shaped virus 9	58	True	36.391	Adnaviria	Adnaviria	Zilligvirae	Zilligvirae	Taleaviricota	Taleaviricota	Tokiviricetes	Tokiviricetes	Ligamenvirales	Ligamenvirales	Rudiviridae	Rudiviridae		novel_subfamily_0_of_Rudiviridae	Usarudivirus	Usarudivirus|Hoswirudivirus|Icerudivirus|Azorudivirus|Itarudivirus|Japarudivirus|Rudivirus
NC_034621.1	Sulfolobus islandicus rod-shaped virus 5	57	True	36.306	Adnaviria	Adnaviria	Zilligvirae	Zilligvirae	Taleaviricota	Taleaviricota	Tokiviricetes	Tokiviricetes	Ligamenvirales	Ligamenvirales	Rudiviridae	Rudiviridae		novel_subfamily_0_of_Rudiviridae	Usarudivirus	Usarudivirus|Hoswirudivirus|Icerudivirus|Azorudivirus|Itarudivirus|Japarudivirus|Rudivirus
NC_034623.1	Sulfolobus islandicus rod-shaped virus 8	61	True	36.493	Adnaviria	Adnaviria	Zilligvirae	Zilligvirae	Taleaviricota	Taleaviricota	Tokiviricetes	Tokiviricetes	Ligamenvirales	Ligamenvirales	Rudiviridae	Rudiviridae		novel_subfamily_0_of_Rudiviridae	Usarudivirus	Usarudivirus|Hoswirudivirus|Icerudivirus|Azorudivirus|Itarudivirus|Japarudivirus|Rudivirus
NC_034624.1	Sulfolobus islandicus rod-shaped virus 11	50	True	33.356	Adnaviria	Adnaviria	Zilligvirae	Zilligvirae	Taleaviricota	Taleaviricota	Tokiviricetes	Tokiviricetes	Ligamenvirales	Ligamenvirales	Rudiviridae	Rudiviridae		novel_subfamily_0_of_Rudiviridae	Usarudivirus	Usarudivirus|Hoswirudivirus|Icerudivirus|Azorudivirus|Itarudivirus|Japarudivirus|Rudivirus
NC_034625.1	Sulfolobus islandicus rod-shaped virus 10	49	True	32.735	Adnaviria	Adnaviria	Zilligvirae	Zilligvirae	Taleaviricota	Taleaviricota	Tokiviricetes	Tokiviricetes	Ligamenvirales	Ligamenvirales	Rudiviridae	Rudiviridae		novel_subfamily_0_of_Rudiviridae	Usarudivirus	Usarudivirus|Hoswirudivirus|Icerudivirus|Azorudivirus|Itarudivirus|Japarudivirus|Rudivirus
NC_034627.1	Sulfolobus islandicus rod-shaped phage 6	56	True	35.439	Adnaviria	Adnaviria	Zilligvirae	Zilligvirae	Taleaviricota	Taleaviricota	Tokiviricetes	Tokiviricetes	Ligamenvirales	Ligamenvirales	Rudiviridae	Rudiviridae		novel_subfamily_0_of_Rudiviridae	Usarudivirus	Usarudivirus|Hoswirudivirus|Icerudivirus|Azorudivirus|Itarudivirus|Japarudivirus|Rudivirus
NC_034628.1	Sulfolobus islandicus rod-shaped virus 4	54	True	35.035	Adnaviria	Adnaviria	Zilligvirae	Zilligvirae	Taleaviricota	Taleaviricota	Tokiviricetes	Tokiviricetes	Ligamenvirales	Ligamenvirales	Rudiviridae	Rudiviridae		novel_subfamily_0_of_Rudiviridae	Usarudivirus	Usarudivirus|Hoswirudivirus|Icerudivirus|Azorudivirus|Itarudivirus|Japarudivirus|Rudivirus
NC_005830.1	Captovirus AFV1	40	True	20.869	Adnaviria	Adnaviria	Zilligvirae	Zilligvirae	Taleaviricota	Taleaviricota	Tokiviricetes	Tokiviricetes	Ligamenvirales	Ligamenvirales	Ungulaviridae	Ungulaviridae		novel_subfamily_0_of_Ungulaviridae	Captovirus	Captovirus
MN876844.1	Pyrobaculum filamentous virus 2	39	True	17.602	Adnaviria	Adnaviria	Zilligvirae	Zilligvirae	Taleaviricota	Taleaviricota	Tokiviricetes	Tokiviricetes	Primavirales	Primavirales	Tristromaviridae	Tristromaviridae		novel_subfamily_0_of_Tristromaviridae	Alphatristromavirus	Alphatristromavirus
NC_029548.1	Pyrobaculum filamentous virus 1	39	True	17.714	Adnaviria	Adnaviria	Zilligvirae	Zilligvirae	Taleaviricota	Taleaviricota	Tokiviricetes	Tokiviricetes	Primavirales	Primavirales	Tristromaviridae	Tristromaviridae		novel_subfamily_0_of_Tristromaviridae	Alphatristromavirus	Alphatristromavirus
NC_038931.1	Thermoproteus tenax virus 1	37	True	13.669	Adnaviria	Adnaviria	Zilligvirae	Zilligvirae	Taleaviricota	Taleaviricota	Tokiviricetes	Tokiviricetes	Primavirales	Primavirales	Tristromaviridae	Tristromaviridae		novel_subfamily_0_of_Tristromaviridae	Betatristromavirus	Betatristromavirus
NC_007409.1	Bicaudavirus pozzuoliense	72	True	62.73		Adnaviria		novel_kingdom_0_of_Adnaviria		novel_phylum_0_of_novel_kingdom_0_of_Adnaviria		novel_class_0_of_novel_phylum_0_of_novel_kingdom_0_of_Adnaviria		novel_order_0_of_novel_class_0_of_novel_phylum_0_of_novel_kingdom_0_of_Adnaviria	Bicaudaviridae	Bicaudaviridae		novel_subfamily_0_of_Bicaudaviridae	Bicaudavirus	Bicaudavirus
NC_006268.1	Sulfolobus virus STSV1	74	True	75.294		Adnaviria		novel_kingdom_0_of_Adnaviria		novel_phylum_0_of_novel_kingdom_0_of_Adnaviria		novel_class_0_of_novel_phylum_0_of_novel_kingdom_0_of_Adnaviria		novel_order_0_of_novel_class_0_of_novel_phylum_0_of_novel_kingdom_0_of_Adnaviria	Bicaudaviridae	Bicaudaviridae		novel_subfamily_0_of_Bicaudaviridae		novel_genus_0_of_novel_subfamily_0_of_Bicaudaviridae
NC_020077.1	Sulfolobus virus STSV2	75	True	76.107		Adnaviria		novel_kingdom_0_of_Adnaviria		novel_phylum_0_of_novel_kingdom_0_of_Adnaviria		novel_class_0_of_novel_phylum_0_of_novel_kingdom_0_of_Adnaviria		novel_order_0_of_novel_class_0_of_novel_phylum_0_of_novel_kingdom_0_of_Adnaviria	Bicaudaviridae	Bicaudaviridae		novel_subfamily_0_of_Bicaudaviridae		novel_genus_0_of_novel_subfamily_0_of_Bicaudaviridae
NC_023585.1	Sulfolobus monocaudavirus SMV1	51	True	48.775		Adnaviria		novel_kingdom_0_of_Adnaviria		novel_phylum_0_of_novel_kingdom_0_of_Adnaviria		novel_class_0_of_novel_phylum_0_of_novel_kingdom_0_of_Adnaviria		novel_order_0_of_novel_class_0_of_novel_phylum_0_of_novel_kingdom_0_of_Adnaviria	Bicaudaviridae	Bicaudaviridae		novel_subfamily_0_of_Bicaudaviridae		novel_genus_1_of_novel_subfamily_0_of_Bicaudaviridae
NC_029011.1	Sulfolobus monocaudavirus SMV4	68	True	51.711		Adnaviria		novel_kingdom_0_of_Adnaviria		novel_phylum_0_of_novel_kingdom_0_of_Adnaviria		novel_class_0_of_novel_phylum_0_of_novel_kingdom_0_of_Adnaviria		novel_order_0_of_novel_class_0_of_novel_phylum_0_of_novel_kingdom_0_of_Adnaviria	Bicaudaviridae	Bicaudaviridae		novel_subfamily_0_of_Bicaudaviridae		novel_genus_1_of_novel_subfamily_0_of_Bicaudaviridae
NC_029020.1	Sulfolobus monocaudavirus SMV2	65	True	50.918		Adnaviria		novel_kingdom_0_of_Adnaviria		novel_phylum_0_of_novel_kingdom_0_of_Adnaviria		novel_class_0_of_novel_phylum_0_of_novel_kingdom_0_of_Adnaviria		novel_order_0_of_novel_class_0_of_novel_phylum_0_of_novel_kingdom_0_of_Adnaviria	Bicaudaviridae	Bicaudaviridae		novel_subfamily_0_of_Bicaudaviridae		novel_genus_1_of_novel_subfamily_0_of_Bicaudaviridae
NC_029103.1	Sulfolobus monocaudavirus SMV3	87	True	64.323		Adnaviria		novel_kingdom_0_of_Adnaviria		novel_phylum_0_of_novel_kingdom_0_of_Adnaviria		novel_class_0_of_novel_phylum_0_of_novel_kingdom_0_of_Adnaviria		novel_order_0_of_novel_class_0_of_novel_phylum_0_of_novel_kingdom_0_of_Adnaviria	Bicaudaviridae	Bicaudaviridae		novel_subfamily_0_of_Bicaudaviridae		novel_genus_1_of_novel_subfamily_0_of_Bicaudaviridae
NC_029316.1	Acidianus tailed spindle virus	95	True	70.812		Adnaviria		novel_kingdom_0_of_Adnaviria		novel_phylum_0_of_novel_kingdom_0_of_Adnaviria		novel_class_0_of_novel_phylum_0_of_novel_kingdom_0_of_Adnaviria		novel_order_0_of_novel_class_0_of_novel_phylum_0_of_novel_kingdom_0_of_Adnaviria	Bicaudaviridae	Bicaudaviridae		novel_subfamily_0_of_Bicaudaviridae		novel_genus_2_of_novel_subfamily_0_of_Bicaudaviridae
NC_028992.1	Sulfolobales Virus YNP2	60	True	34.783		Adnaviria		novel_kingdom_0_of_Adnaviria		novel_phylum_0_of_novel_kingdom_0_of_Adnaviria		novel_class_0_of_novel_phylum_0_of_novel_kingdom_0_of_Adnaviria		novel_order_0_of_novel_class_0_of_novel_phylum_0_of_novel_kingdom_0_of_Adnaviria		novel_family_0_of_novel_order_0_of_novel_class_0_of_novel_phylum_0_of_novel_kingdom_0_of_Adnaviria		novel_subfamily_0_of_novel_family_0_of_novel_order_0_of_novel_class_0_of_novel_phylum_0_of_novel_kingdom_0_of_Adnaviria		novel_genus_0_of_novel_subfamily_0_of_novel_family_0_of_novel_order_0_of_novel_class_0_of_novel_phylum_0_of_novel_kingdom_0_of_Adnaviria
NC_029027.1	Sulfolobales virus YNP1	71	True	40.86		Adnaviria		novel_kingdom_0_of_Adnaviria		novel_phylum_0_of_novel_kingdom_0_of_Adnaviria		novel_class_0_of_novel_phylum_0_of_novel_kingdom_0_of_Adnaviria		novel_order_0_of_novel_class_0_of_novel_phylum_0_of_novel_kingdom_0_of_Adnaviria		novel_family_0_of_novel_order_0_of_novel_class_0_of_novel_phylum_0_of_novel_kingdom_0_of_Adnaviria		novel_subfamily_0_of_novel_family_0_of_novel_order_0_of_novel_class_0_of_novel_phylum_0_of_novel_kingdom_0_of_Adnaviria		novel_genus_0_of_novel_subfamily_0_of_novel_family_0_of_novel_order_0_of_novel_class_0_of_novel_phylum_0_of_novel_kingdom_0_of_Adnaviria
NC_062777.1	uncultured phage cr25_1	89	True	94.533	Duplodnaviria	Duplodnaviria	Heunggongvirae	Heunggongvirae	Uroviricota	Uroviricota	Caudoviricetes	Caudoviricetes	Crassvirales	Crassvirales	Crevaviridae	Crevaviridae	Coarsevirinae	Coarsevirinae	Junduvirus	Junduvirus
NC_062779.1	uncultured phage cr2_1	88	True	95.815	Duplodnaviria	Duplodnaviria	Heunggongvirae	Heunggongvirae	Uroviricota	Uroviricota	Caudoviricetes	Caudoviricetes	Crassvirales	Crassvirales	Crevaviridae	Crevaviridae	Coarsevirinae	Coarsevirinae	Junduvirus	Junduvirus
NC_062780.1	uncultured phage cr13_1	84	True	92.132	Duplodnaviria	Duplodnaviria	Heunggongvirae	Heunggongvirae	Uroviricota	Uroviricota	Caudoviricetes	Caudoviricetes	Crassvirales	Crassvirales	Crevaviridae	Crevaviridae	Doltivirinae	Doltivirinae	Kingevirus	Kingevirus
NC_055828.1	Bacteroides phage crAss002	81	True	93.03	Duplodnaviria	Duplodnaviria	Heunggongvirae	Heunggongvirae	Uroviricota	Uroviricota	Caudoviricetes	Caudoviricetes	Crassvirales	Crassvirales	Intestiviridae	Intestiviridae	Churivirinae	Churivirinae|Crudevirinae	Jahgtovirus	Jahgtovirus
NC_062769.1	uncultured phage cr36_1	82	True	96.466	Duplodnaviria	Duplodnaviria	Heunggongvirae	Heunggongvirae	Uroviricota	Uroviricota	Caudoviricetes	Caudoviricetes	Crassvirales	Crassvirales	Intestiviridae	Intestiviridae	Churivirinae	Churivirinae|Crudevirinae	Jahgtovirus	Jahgtovirus
NC_062774.1	uncultured phage cr54_1	82	True	97.536	Duplodnaviria	Duplodnaviria	Heunggongvirae	Heunggongvirae	Uroviricota	Uroviricota	Caudoviricetes	Caudoviricetes	Crassvirales	Crassvirales	Intestiviridae	Intestiviridae	Churivirinae	Churivirinae|Crudevirinae	Jahgtovirus	Jahgtovirus
OQ198719.1	Caudoviricetes sp. 'Rudgehvirus jaberico'	84	True	90.575	Duplodnaviria	Duplodnaviria	Heunggongvirae	Heunggongvirae	Uroviricota	Uroviricota	Caudoviricetes	Caudoviricetes	Crassvirales	Crassvirales	Intestiviridae	Intestiviridae	Crudevirinae	Churivirinae|Crudevirinae		novel_genus_0_of_Churivirinae|Crudevirinae
NC_062771.1	uncultured phage cr99_1	94	True	98.001	Duplodnaviria	Duplodnaviria	Heunggongvirae	Heunggongvirae	Uroviricota	Uroviricota	Caudoviricetes	Caudoviricetes	Crassvirales	Crassvirales	Intestiviridae	Intestiviridae	Crudevirinae	Crudevirinae	Carjivirus	Carjivirus
NC_067194.1	Carjivirus communis	88	True	97.065	Duplodnaviria	Duplodnaviria	Heunggongvirae	Heunggongvirae	Uroviricota	Uroviricota	Caudoviricetes	Caudoviricetes	Crassvirales	Crassvirales	Intestiviridae	Intestiviridae	Crudevirinae	Crudevirinae	Carjivirus	Carjivirus
NC_062776.1	uncultured phage cr9_1	89	True	92.361	Duplodnaviria	Duplodnaviria	Heunggongvirae	Heunggongvirae	Uroviricota	Uroviricota	Caudoviricetes	Caudoviricetes	Crassvirales	Crassvirales	Intestiviridae	Intestiviridae	Crudevirinae	Crudevirinae	Dabirmavirus	Dabirmavirus
NC_062766.1	uncultured phage cr123_1	86	True	92.241	Duplodnaviria	Duplodnaviria	Heunggongvirae	Heunggongvirae	Uroviricota	Uroviricota	Caudoviricetes	Caudoviricetes	Crassvirales	Crassvirales	Intestiviridae	Intestiviridae	Crudevirinae	Crudevirinae	Delmidovirus	Delmidovirus
NC_062764.1	uncultured phage cr49_1	91	True	92.367	Duplodnaviria	Duplodnaviria	Heunggongvirae	Heunggongvirae	Uroviricota	Uroviricota	Caudoviricetes	Caudoviricetes	Crassvirales	Crassvirales	Intestiviridae	Intestiviridae	Crudevirinae	Crudevirinae	Diorhovirus	Diorhovirus
NC_062770.1	uncultured phage cr91_1	90	True	93.391	Duplodnaviria	Duplodnaviria	Heunggongvirae	Heunggongvirae	Uroviricota	Uroviricota	Caudoviricetes	Caudoviricetes	Crassvirales	Crassvirales	Intestiviridae	Intestiviridae	Crudevirinae	Crudevirinae	Drivevirus	Drivevirus
NC_062778.1	uncultured phage cr17_1	86	True	91.714	Duplodnaviria	Duplodnaviria	Heunggongvirae	Heunggongvirae	Uroviricota	Uroviricota	Caudoviricetes	Caudoviricetes	Crassvirales	Crassvirales	Intestiviridae	Intestiviridae	Crudevirinae	Crudevirinae	Endlipuvirus	Endlipuvirus
NC_021806.1	Cellulophaga phage phi14:2	111	True	100.418	Duplodnaviria	Duplodnaviria	Heunggongvirae	Heunggongvirae	Uroviricota	Uroviricota	Caudoviricetes	Caudoviricetes	Crassvirales	Crassvirales	Steigviridae	Steigviridae	Asinivirinae	Asinivirinae	Akihdevirus	Akihdevirus
NC_062773.1	uncultured phage cr44_1	93	True	93.564	Duplodnaviria	Duplodnaviria	Heunggongvirae	Heunggongvirae	Uroviricota	Uroviricota	Caudoviricetes	Caudoviricetes	Crassvirales	Crassvirales	Steigviridae	Steigviridae	Asinivirinae	Asinivirinae	Kahnovirus	Kahnovirus
NC_049977.1	Bacteroides phage crAss001	104	True	102.679	Duplodnaviria	Duplodnaviria	Heunggongvirae	Heunggongvirae	Uroviricota	Uroviricota	Caudoviricetes	Caudoviricetes	Crassvirales	Crassvirales	Steigviridae	Steigviridae	Asinivirinae	Asinivirinae	Kehishuvirus	Kehishuvirus
OQ198717_Bacteroides_cellulosilyticus_p			False			Duplodnaviria		Heunggongvirae		Uroviricota		Caudoviricetes		Crassvirales		Steigviridae		Asinivirinae		Kehishuvirus
NC_062768.1	uncultured phage cr151_1	111	True	100.314	Duplodnaviria	Duplodnaviria	Heunggongvirae	Heunggongvirae	Uroviricota	Uroviricota	Caudoviricetes	Caudoviricetes	Crassvirales	Crassvirales	Steigviridae	Steigviridae	Asinivirinae	Asinivirinae	Kolpuevirus	Kolpuevirus
NC_062775.1	uncultured phage cr18_1	100	True	104.564	Duplodnaviria	Duplodnaviria	Heunggongvirae	Heunggongvirae	Uroviricota	Uroviricota	Caudoviricetes	Caudoviricetes	Crassvirales	Crassvirales	Steigviridae	Steigviridae	Asinivirinae	Asinivirinae	Lebriduvirus	Lebriduvirus
NC_055832.1	Bacteroides phage DAC15	120	True	99.494	Duplodnaviria	Duplodnaviria	Heunggongvirae	Heunggongvirae	Uroviricota	Uroviricota	Caudoviricetes	Caudoviricetes	Crassvirales	Crassvirales	Steigviridae	Steigviridae	Asinivirinae	Asinivirinae	Wulfhauvirus	Wulfhauvirus
OQ198718_Bacteroides_cellulosilyticus_p			False			Duplodnaviria		Heunggongvirae		Uroviricota		Caudoviricetes		Crassvirales		Steigviridae		Asinivirinae		novel_genus_0_of_Asinivirinae
NC_062772.1	uncultured phage cr77_1	99	True	99.704	Duplodnaviria	Duplodnaviria	Heunggongvirae	Heunggongvirae	Uroviricota	Uroviricota	Caudoviricetes	Caudoviricetes	Crassvirales	Crassvirales	Suoliviridae	Suoliviridae	Boorivirinae	Boorivirinae	Canhaevirus	Canhaevirus
NC_062765.1	uncultured phage cr30_1	99	True	99.984	Duplodnaviria	Duplodnaviria	Heunggongvirae	Heunggongvirae	Uroviricota	Uroviricota	Caudoviricetes	Caudoviricetes	Crassvirales	Crassvirales	Suoliviridae	Suoliviridae	Boorivirinae	Boorivirinae	Cohcovirus	Cohcovirus
NC_062767.1	uncultured phage cr149_1	100	True	100.971	Duplodnaviria	Duplodnaviria	Heunggongvirae	Heunggongvirae	Uroviricota	Uroviricota	Caudoviricetes	Caudoviricetes	Crassvirales	Crassvirales	Suoliviridae	Suoliviridae	Boorivirinae	Boorivirinae	Culoivirus	Culoivirus
NC_055706.1	Azobacteroides phage ProJPt-Bp1	52	True	99.517	Duplodnaviria	Duplodnaviria	Heunggongvirae	Heunggongvirae	Uroviricota	Uroviricota	Caudoviricetes	Caudoviricetes	Crassvirales	Crassvirales	Suoliviridae	Suoliviridae		novel_subfamily_0_of_Suoliviridae	Dechshavirus	Dechshavirus
NC_031904.1	Flavobacterium phage Fpv3	79	True	88.421	Duplodnaviria	Duplodnaviria	Heunggongvirae	Heunggongvirae	Uroviricota	Uroviricota	Caudoviricetes	Caudoviricetes		Crassvirales		novel_family_0_of_Crassvirales		novel_subfamily_0_of_novel_family_0_of_Crassvirales	Fipvunavirus	Fipvunavirus
NC_031912.1	Flavobacterium phage Fpv20	82	True	89.937	Duplodnaviria	Duplodnaviria	Heunggongvirae	Heunggongvirae	Uroviricota	Uroviricota	Caudoviricetes	Caudoviricetes		Crassvirales		novel_family_0_of_Crassvirales		novel_subfamily_0_of_novel_family_0_of_Crassvirales	Fipvunavirus	Fipvunavirus
NC_031914.1	Flavobacterium phage Fpv1	80	True	88.994	Duplodnaviria	Duplodnaviria	Heunggongvirae	Heunggongvirae	Uroviricota	Uroviricota	Caudoviricetes	Caudoviricetes		Crassvirales		novel_family_0_of_Crassvirales		novel_subfamily_0_of_novel_family_0_of_Crassvirales	Fipvunavirus	Fipvunavirus
NC_031931.1	Flavobacterium phage Fpv2	80	True	89.01	Duplodnaviria	Duplodnaviria	Heunggongvirae	Heunggongvirae	Uroviricota	Uroviricota	Caudoviricetes	Caudoviricetes		Crassvirales		novel_family_0_of_Crassvirales		novel_subfamily_0_of_novel_family_0_of_Crassvirales	Fipvunavirus	Fipvunavirus
NC_041872.1	Flavobacterium phage FpV4	75	True	88.308	Duplodnaviria	Duplodnaviria	Heunggongvirae	Heunggongvirae	Uroviricota	Uroviricota	Caudoviricetes	Caudoviricetes		Crassvirales		novel_family_0_of_Crassvirales		novel_subfamily_0_of_novel_family_0_of_Crassvirales	Fipvunavirus	Fipvunavirus
NC_008695.1	Halorubrum virus BJ1	70	True	42.271	Duplodnaviria	Duplodnaviria	Heunggongvirae	Heunggongvirae	Uroviricota	Uroviricota	Caudoviricetes	Caudoviricetes	Kirjokansivirales	Kirjokansivirales	Graaviviridae	Graaviviridae		novel_subfamily_0_of_Graaviviridae	Beejeyvirus	Beejeyvirus
NC_021537.1	Halorubrum virus CGphi46	55	True	39.784	Duplodnaviria	Duplodnaviria	Heunggongvirae	Heunggongvirae	Uroviricota	Uroviricota	Caudoviricetes	Caudoviricetes	Kirjokansivirales	Kirjokansivirales	Graaviviridae	Graaviviridae		novel_subfamily_0_of_Graaviviridae	Seejivirus	Seejivirus
NC_062762.1	Halorubrum tailed virus 29	71	True	36.603	Duplodnaviria	Duplodnaviria	Heunggongvirae	Heunggongvirae	Uroviricota	Uroviricota	Caudoviricetes	Caudoviricetes	Kirjokansivirales	Kirjokansivirales	Haloferuviridae	Haloferuviridae		novel_subfamily_0_of_Haloferuviridae	Dpdavirus	Dpdavirus
NC_062739.1	Haloferax tailed virus 1	68	True	38.059	Duplodnaviria	Duplodnaviria	Heunggongvirae	Heunggongvirae	Uroviricota	Uroviricota	Caudoviricetes	Caudoviricetes	Kirjokansivirales	Kirjokansivirales	Haloferuviridae	Haloferuviridae		novel_subfamily_0_of_Haloferuviridae	Retbasiphovirus	Retbasiphovirus
NC_021329.1	Halorubrum tailed virus 4	73	True	35.722	Duplodnaviria	Duplodnaviria	Heunggongvirae	Heunggongvirae	Uroviricota	Uroviricota	Caudoviricetes	Caudoviricetes	Kirjokansivirales	Kirjokansivirales	Haloferuviridae	Haloferuviridae		novel_subfamily_0_of_Haloferuviridae	Saldibavirus	Saldibavirus
NC_062757.1	Haloarcula tailed virus 3	88	True	42.293	Duplodnaviria	Duplodnaviria	Heunggongvirae	Heunggongvirae	Uroviricota	Uroviricota	Caudoviricetes	Caudoviricetes	Kirjokansivirales	Kirjokansivirales	Pyrstoviridae	Pyrstoviridae		novel_subfamily_0_of_Pyrstoviridae	Hatrivirus	Hatrivirus
NC_021471.1	Haloarcula sinaiiensis tailed virus 1	53	True	32.189	Duplodnaviria	Duplodnaviria	Heunggongvirae	Heunggongvirae	Uroviricota	Uroviricota	Caudoviricetes	Caudoviricetes	Kirjokansivirales	Kirjokansivirales	Shortaselviridae	Shortaselviridae		novel_subfamily_0_of_Shortaselviridae	Lonfivirus	Lonfivirus
NC_062761.1	Halorubrum tailed virus 28	71	True	35.27	Duplodnaviria	Duplodnaviria	Heunggongvirae	Heunggongvirae	Uroviricota	Uroviricota	Caudoviricetes	Caudoviricetes		Kirjokansivirales	Suolaviridae	Suolaviridae		novel_subfamily_0_of_Suolaviridae	Pormufvirus	Pormufvirus
NC_054953.1	Halobacterium phage ChaoS9	83	True	55.145	Duplodnaviria	Duplodnaviria	Heunggongvirae	Heunggongvirae	Uroviricota	Uroviricota	Caudoviricetes	Caudoviricetes		Kirjokansivirales	Vertoviridae	Vertoviridae		novel_subfamily_0_of_Vertoviridae	Chaovirus	Chaovirus
NC_004084.1	Natrialba phage PhiCh1	98	True	58.498	Duplodnaviria	Duplodnaviria	Heunggongvirae	Heunggongvirae	Uroviricota	Uroviricota	Caudoviricetes	Caudoviricetes		Kirjokansivirales	Vertoviridae	Vertoviridae		novel_subfamily_0_of_Vertoviridae	Myohalovirus	Myohalovirus
NC_052650.1	Halobacterium phage phiH	96	True	58.072	Duplodnaviria	Duplodnaviria	Heunggongvirae	Heunggongvirae	Uroviricota	Uroviricota	Caudoviricetes	Caudoviricetes		Kirjokansivirales	Vertoviridae	Vertoviridae		novel_subfamily_0_of_Vertoviridae	Myohalovirus	Myohalovirus
NC_062738.1	Methanobacterium virus Drs3	39	True	37.129	Duplodnaviria	Duplodnaviria	Heunggongvirae	Heunggongvirae	Uroviricota	Uroviricota	Caudoviricetes	Caudoviricetes	Methanobavirales	Methanobavirales	Anaerodiviridae	Anaerodiviridae		novel_subfamily_0_of_Anaerodiviridae	Metforvirus	Metforvirus
NC_001902.1	Methanobacterium phage psiM2	32	True	26.111	Duplodnaviria	Duplodnaviria	Heunggongvirae	Heunggongvirae	Uroviricota	Uroviricota	Caudoviricetes	Caudoviricetes	Methanobavirales	Methanobavirales	Leisingerviridae	Leisingerviridae		novel_subfamily_0_of_Leisingerviridae	Psimunavirus	Psimunavirus
NC_002628.3	Methanothermobacter phage psiM100	37	True	31.007	Duplodnaviria	Duplodnaviria	Heunggongvirae	Heunggongvirae	Uroviricota	Uroviricota	Caudoviricetes	Caudoviricetes	Methanobavirales	Methanobavirales	Leisingerviridae	Leisingerviridae		novel_subfamily_0_of_Leisingerviridae	Psimunavirus	Psimunavirus
BK068243_Methanobrevibacter_gottschalki			False			Duplodnaviria		Heunggongvirae		Uroviricota		Caudoviricetes		Methanobavirales		novel_family_0_of_Methanobavirales		novel_subfamily_0_of_novel_family_0_of_Methanobavirales		novel_genus_0_of_novel_subfamily_0_of_novel_family_0_of_Methanobavirales
PP537965_Methanobrevibacter_smithii_tai			False			Duplodnaviria		Heunggongvirae		Uroviricota		Caudoviricetes		Methanobavirales		novel_family_0_of_Methanobavirales		novel_subfamily_1_of_novel_family_0_of_Methanobavirales		novel_genus_0_of_novel_subfamily_1_of_novel_family_0_of_Methanobavirales
BK063677_Methanobrevibacter_tailed_viru			False			Duplodnaviria		Heunggongvirae		Uroviricota		Caudoviricetes		Methanobavirales		novel_family_1_of_Methanobavirales		novel_subfamily_0_of_novel_family_1_of_Methanobavirales		novel_genus_0_of_novel_subfamily_0_of_novel_family_1_of_Methanobavirales
BK063678_Methanobrevibacter_tailed_viru			False			Duplodnaviria		Heunggongvirae		Uroviricota		Caudoviricetes		Methanobavirales		novel_family_2_of_Methanobavirales		novel_subfamily_0_of_novel_family_2_of_Methanobavirales		novel_genus_0_of_novel_subfamily_0_of_novel_family_2_of_Methanobavirales
NC_021330.1	Haloarcula californiae tailed virus 1	160	True	103.257	Duplodnaviria	Duplodnaviria	Heunggongvirae	Heunggongvirae	Uroviricota	Uroviricota	Caudoviricetes	Caudoviricetes	Thumleimavirales	Thumleimavirales	Druskaviridae	Druskaviridae		novel_subfamily_0_of_Druskaviridae	Hacavirus	Hacavirus
NC_020158.1	Haloarcula vallismortis tailed virus 1	173	True	102.319	Duplodnaviria	Duplodnaviria	Heunggongvirae	Heunggongvirae	Uroviricota	Uroviricota	Caudoviricetes	Caudoviricetes	Thumleimavirales	Thumleimavirales	Druskaviridae	Druskaviridae		novel_subfamily_0_of_Druskaviridae	Tredecimvirus	Tredecimvirus
NC_021327.1	Halovirus HCTV-5	166	True	102.105	Duplodnaviria	Duplodnaviria	Heunggongvirae	Heunggongvirae	Uroviricota	Uroviricota	Caudoviricetes	Caudoviricetes	Thumleimavirales	Thumleimavirales	Druskaviridae	Druskaviridae		novel_subfamily_0_of_Druskaviridae	Tredecimvirus	Tredecimvirus
NC_003345.2	Halorubrum phage HF2	126	True	77.672	Duplodnaviria	Duplodnaviria	Heunggongvirae	Heunggongvirae	Uroviricota	Uroviricota	Caudoviricetes	Caudoviricetes	Thumleimavirales	Thumleimavirales	Hafunaviridae	Hafunaviridae		novel_subfamily_0_of_Hafunaviridae	Haloferacalesvirus	Haloferacalesvirus
NC_004927.2	Halophage HF1	125	True	75.898	Duplodnaviria	Duplodnaviria	Heunggongvirae	Heunggongvirae	Uroviricota	Uroviricota	Caudoviricetes	Caudoviricetes	Thumleimavirales	Thumleimavirales	Hafunaviridae	Hafunaviridae		novel_subfamily_0_of_Hafunaviridae	Haloferacalesvirus	Haloferacalesvirus
NC_021320.1	Halorubrum tailed phage 5	118	True	76.134	Duplodnaviria	Duplodnaviria	Heunggongvirae	Heunggongvirae	Uroviricota	Uroviricota	Caudoviricetes	Caudoviricetes	Thumleimavirales	Thumleimavirales	Hafunaviridae	Hafunaviridae		novel_subfamily_0_of_Hafunaviridae	Haloferacalesvirus	Haloferacalesvirus
NC_021321.1	Halorubrum tailed phage 8	124	True	74.519	Duplodnaviria	Duplodnaviria	Heunggongvirae	Heunggongvirae	Uroviricota	Uroviricota	Caudoviricetes	Caudoviricetes	Thumleimavirales	Thumleimavirales	Hafunaviridae	Hafunaviridae		novel_subfamily_0_of_Hafunaviridae	Haloferacalesvirus	Haloferacalesvirus
NC_062740.1	Halorubrum virus Serpecor1	126	True	74.196	Duplodnaviria	Duplodnaviria	Heunggongvirae	Heunggongvirae	Uroviricota	Uroviricota	Caudoviricetes	Caudoviricetes	Thumleimavirales	Thumleimavirales	Hafunaviridae	Hafunaviridae		novel_subfamily_0_of_Hafunaviridae	Haloferacalesvirus	Haloferacalesvirus
NC_062755.1	Haloarcula virus HJTV-2	140	True	76.821	Duplodnaviria	Duplodnaviria	Heunggongvirae	Heunggongvirae	Uroviricota	Uroviricota	Caudoviricetes	Caudoviricetes	Thumleimavirales	Thumleimavirales	Hafunaviridae	Hafunaviridae		novel_subfamily_0_of_Hafunaviridae	Haloferacalesvirus	Haloferacalesvirus
NC_062758.1	Halorubrum tailed virus 10	125	True	76.759	Duplodnaviria	Duplodnaviria	Heunggongvirae	Heunggongvirae	Uroviricota	Uroviricota	Caudoviricetes	Caudoviricetes	Thumleimavirales	Thumleimavirales	Hafunaviridae	Hafunaviridae		novel_subfamily_0_of_Hafunaviridae	Haloferacalesvirus	Haloferacalesvirus
NC_062763.1	Halorubrum sodomense tailed virus 4	118	True	75.181	Duplodnaviria	Duplodnaviria	Heunggongvirae	Heunggongvirae	Uroviricota	Uroviricota	Caudoviricetes	Caudoviricetes	Thumleimavirales	Thumleimavirales	Hafunaviridae	Hafunaviridae		novel_subfamily_0_of_Hafunaviridae	Haloferacalesvirus	Haloferacalesvirus
NC_020159.1	Halorubrum sodomense tailed virus 2	103	True	68.527	Duplodnaviria	Duplodnaviria	Heunggongvirae	Heunggongvirae	Uroviricota	Uroviricota	Caudoviricetes	Caudoviricetes	Thumleimavirales	Thumleimavirales	Hafunaviridae	Hafunaviridae		novel_subfamily_0_of_Hafunaviridae	Mincapvirus	Mincapvirus
NC_021335.1	Halorubrum tailed phage 7	105	True	69.048	Duplodnaviria	Duplodnaviria	Heunggongvirae	Heunggongvirae	Uroviricota	Uroviricota	Caudoviricetes	Caudoviricetes	Thumleimavirales	Thumleimavirales	Hafunaviridae	Hafunaviridae		novel_subfamily_0_of_Hafunaviridae	Mincapvirus	Mincapvirus
NC_062759.1	Halorubrum tailed virus 25	112	True	61.934	Duplodnaviria	Duplodnaviria	Heunggongvirae	Heunggongvirae	Uroviricota	Uroviricota	Caudoviricetes	Caudoviricetes	Thumleimavirales	Thumleimavirales	Hafunaviridae	Hafunaviridae		novel_subfamily_1_of_Hafunaviridae	Laminvirus	Laminvirus
NC_062760.1	Halorubrum tailed virus 27	114	True	56.593	Duplodnaviria	Duplodnaviria	Heunggongvirae	Heunggongvirae	Uroviricota	Uroviricota	Caudoviricetes	Caudoviricetes	Thumleimavirales	Thumleimavirales	Hafunaviridae	Hafunaviridae		novel_subfamily_2_of_Hafunaviridae	Minorvirus	Minorvirus
NC_021328.1	Halogranum tailed virus 1	281	True	143.855	Duplodnaviria	Duplodnaviria	Heunggongvirae	Heunggongvirae	Uroviricota	Uroviricota	Caudoviricetes	Caudoviricetes	Thumleimavirales	Thumleimavirales	Halomagnusviridae	Halomagnusviridae		novel_subfamily_0_of_Halomagnusviridae	Hagravirus	Hagravirus
NC_021340.1	Haloarcula hispanica tailed virus 2	88	True	52.643	Duplodnaviria	Duplodnaviria	Heunggongvirae	Heunggongvirae	Uroviricota	Uroviricota	Caudoviricetes	Caudoviricetes		Thumleimavirales	Saparoviridae	Saparoviridae		novel_subfamily_0_of_Saparoviridae	Halohivirus	Halohivirus
NC_021319.1	Haloarcula californiae tailed virus 2	86	True	54.291	Duplodnaviria	Duplodnaviria	Heunggongvirae	Heunggongvirae	Uroviricota	Uroviricota	Caudoviricetes	Caudoviricetes		Thumleimavirales	Saparoviridae	Saparoviridae		novel_subfamily_0_of_Saparoviridae	Samsavirus	Samsavirus
NC_062756.1	Haloarcula tailed virus 2	127	True	63.301	Duplodnaviria	Duplodnaviria	Heunggongvirae	Heunggongvirae	Uroviricota	Uroviricota	Caudoviricetes	Caudoviricetes	Thumleimavirales	Thumleimavirales	Soleiviridae	Soleiviridae		novel_subfamily_0_of_Soleiviridae	Eilatmyovirus	Eilatmyovirus
NC_030906.1	Gordonia phage GMA6	115	True	83.324	Duplodnaviria	Duplodnaviria	Heunggongvirae	Heunggongvirae	Uroviricota	Uroviricota	Caudoviricetes	Caudoviricetes		novel_order_0_of_Caudoviricetes		novel_family_0_of_novel_order_0_of_Caudoviricetes		novel_subfamily_0_of_novel_family_0_of_novel_order_0_of_Caudoviricetes	Bendigovirus	Bendigovirus
MN586022.1	Gordonia phage Chidiebere	129	True	91.072	Duplodnaviria	Duplodnaviria	Heunggongvirae	Heunggongvirae	Uroviricota	Uroviricota	Caudoviricetes	Caudoviricetes		novel_order_0_of_Caudoviricetes		novel_family_0_of_novel_order_0_of_Caudoviricetes		novel_subfamily_0_of_novel_family_0_of_novel_order_0_of_Caudoviricetes	Chidieberevirus	Chidieberevirus
MZ820089.1	Gordonia phage ChisanaKitsune	126	True	88.657	Duplodnaviria	Duplodnaviria	Heunggongvirae	Heunggongvirae	Uroviricota	Uroviricota	Caudoviricetes	Caudoviricetes		novel_order_0_of_Caudoviricetes		novel_family_0_of_novel_order_0_of_Caudoviricetes		novel_subfamily_0_of_novel_family_0_of_novel_order_0_of_Caudoviricetes	Chidieberevirus	Chidieberevirus
MK016493.1	Brevibacterium phage Cantare	130	True	90.743	Duplodnaviria	Duplodnaviria	Heunggongvirae	Heunggongvirae	Uroviricota	Uroviricota	Caudoviricetes	Caudoviricetes		novel_order_0_of_Caudoviricetes		novel_family_0_of_novel_order_0_of_Caudoviricetes		novel_subfamily_1_of_novel_family_0_of_novel_order_0_of_Caudoviricetes	Cantarevirus	Cantarevirus
NC_049478.1	Arthrobacter phage Mufasa8	104	True	60.205	Duplodnaviria	Duplodnaviria	Heunggongvirae	Heunggongvirae	Uroviricota	Uroviricota	Caudoviricetes	Caudoviricetes		novel_order_0_of_Caudoviricetes		novel_family_1_of_novel_order_0_of_Caudoviricetes		novel_subfamily_0_of_novel_family_1_of_novel_order_0_of_Caudoviricetes	Mufasoctovirus	Mufasoctovirus
NC_048152.1	Arthrobacter phage Sonali	99	True	61.073	Duplodnaviria	Duplodnaviria	Heunggongvirae	Heunggongvirae	Uroviricota	Uroviricota	Caudoviricetes	Caudoviricetes		novel_order_0_of_Caudoviricetes		novel_family_1_of_novel_order_0_of_Caudoviricetes		novel_subfamily_0_of_novel_family_1_of_novel_order_0_of_Caudoviricetes	Sonalivirus	Sonalivirus
NC_049498.1	Arthrobacter phage Abba	71	True	46.623	Duplodnaviria	Duplodnaviria	Heunggongvirae	Heunggongvirae	Uroviricota	Uroviricota	Caudoviricetes	Caudoviricetes		novel_order_0_of_Caudoviricetes		novel_family_2_of_novel_order_0_of_Caudoviricetes		novel_subfamily_0_of_novel_family_2_of_novel_order_0_of_Caudoviricetes	Ayohtrevirus	Ayohtrevirus
NC_026606.1	Arthrobacter phage vB_ArtM-ArV1	101	True	71.2	Duplodnaviria	Duplodnaviria	Heunggongvirae	Heunggongvirae	Uroviricota	Uroviricota	Caudoviricetes	Caudoviricetes		novel_order_0_of_Caudoviricetes		novel_family_2_of_novel_order_0_of_Caudoviricetes		novel_subfamily_0_of_novel_family_2_of_novel_order_0_of_Caudoviricetes	Klausavirus	Klausavirus
NC_042000.1	Arthrobacter phage Colucci	114	True	70.707	Duplodnaviria	Duplodnaviria	Heunggongvirae	Heunggongvirae	Uroviricota	Uroviricota	Caudoviricetes	Caudoviricetes		novel_order_0_of_Caudoviricetes		novel_family_2_of_novel_order_0_of_Caudoviricetes		novel_subfamily_0_of_novel_family_2_of_novel_order_0_of_Caudoviricetes	Klausavirus	Klausavirus
NC_042053.1	Arthrobacter phage PrincessTrina	112	True	70.265	Duplodnaviria	Duplodnaviria	Heunggongvirae	Heunggongvirae	Uroviricota	Uroviricota	Caudoviricetes	Caudoviricetes		novel_order_0_of_Caudoviricetes		novel_family_2_of_novel_order_0_of_Caudoviricetes		novel_subfamily_0_of_novel_family_2_of_novel_order_0_of_Caudoviricetes	Klausavirus	Klausavirus
NC_049442.1	Arthrobacter phage KBurrousTX	107	True	71.02	Duplodnaviria	Duplodnaviria	Heunggongvirae	Heunggongvirae	Uroviricota	Uroviricota	Caudoviricetes	Caudoviricetes		novel_order_0_of_Caudoviricetes		novel_family_2_of_novel_order_0_of_Caudoviricetes		novel_subfamily_0_of_novel_family_2_of_novel_order_0_of_Caudoviricetes	Klausavirus	Klausavirus
NC_049471.1	Arthrobacter phage Lymara	109	True	68.762	Duplodnaviria	Duplodnaviria	Heunggongvirae	Heunggongvirae	Uroviricota	Uroviricota	Caudoviricetes	Caudoviricetes		novel_order_0_of_Caudoviricetes		novel_family_2_of_novel_order_0_of_Caudoviricetes		novel_subfamily_0_of_novel_family_2_of_novel_order_0_of_Caudoviricetes	Klausavirus	Klausavirus
NC_049489.1	Arthrobacter phage DrYang	105	True	69.061	Duplodnaviria	Duplodnaviria	Heunggongvirae	Heunggongvirae	Uroviricota	Uroviricota	Caudoviricetes	Caudoviricetes		novel_order_0_of_Caudoviricetes		novel_family_2_of_novel_order_0_of_Caudoviricetes		novel_subfamily_0_of_novel_family_2_of_novel_order_0_of_Caudoviricetes	Klausavirus	Klausavirus
NC_031252.1	Arthrobacter phage BarretLemon	79	True	51.29	Duplodnaviria	Duplodnaviria	Heunggongvirae	Heunggongvirae	Uroviricota	Uroviricota	Caudoviricetes	Caudoviricetes		novel_order_0_of_Caudoviricetes		novel_family_2_of_novel_order_0_of_Caudoviricetes		novel_subfamily_0_of_novel_family_2_of_novel_order_0_of_Caudoviricetes	Marthavirus	Marthavirus
NC_041930.1	Arthrobacter phage Brent	74	True	49.879	Duplodnaviria	Duplodnaviria	Heunggongvirae	Heunggongvirae	Uroviricota	Uroviricota	Caudoviricetes	Caudoviricetes		novel_order_0_of_Caudoviricetes		novel_family_2_of_novel_order_0_of_Caudoviricetes		novel_subfamily_0_of_novel_family_2_of_novel_order_0_of_Caudoviricetes	Marthavirus	Marthavirus
NC_041931.1	Arthrobacter phage Jawnski	73	True	49.419	Duplodnaviria	Duplodnaviria	Heunggongvirae	Heunggongvirae	Uroviricota	Uroviricota	Caudoviricetes	Caudoviricetes		novel_order_0_of_Caudoviricetes		novel_family_2_of_novel_order_0_of_Caudoviricetes		novel_subfamily_0_of_novel_family_2_of_novel_order_0_of_Caudoviricetes	Marthavirus	Marthavirus
NC_041932.1	Arthrobacter phage Martha	77	True	51.027	Duplodnaviria	Duplodnaviria	Heunggongvirae	Heunggongvirae	Uroviricota	Uroviricota	Caudoviricetes	Caudoviricetes		novel_order_0_of_Caudoviricetes		novel_family_2_of_novel_order_0_of_Caudoviricetes		novel_subfamily_0_of_novel_family_2_of_novel_order_0_of_Caudoviricetes	Marthavirus	Marthavirus
NC_041933.1	Arthrobacter phage Sonny	77	True	50.909	Duplodnaviria	Duplodnaviria	Heunggongvirae	Heunggongvirae	Uroviricota	Uroviricota	Caudoviricetes	Caudoviricetes		novel_order_0_of_Caudoviricetes		novel_family_2_of_novel_order_0_of_Caudoviricetes		novel_subfamily_0_of_novel_family_2_of_novel_order_0_of_Caudoviricetes	Marthavirus	Marthavirus
NC_041999.1	Arthrobacter phage Beans	73	True	49.797	Duplodnaviria	Duplodnaviria	Heunggongvirae	Heunggongvirae	Uroviricota	Uroviricota	Caudoviricetes	Caudoviricetes		novel_order_0_of_Caudoviricetes		novel_family_2_of_novel_order_0_of_Caudoviricetes		novel_subfamily_0_of_novel_family_2_of_novel_order_0_of_Caudoviricetes	Marthavirus	Marthavirus
NC_042014.1	Arthrobacter phage Piccoletto	74	True	49.808	Duplodnaviria	Duplodnaviria	Heunggongvirae	Heunggongvirae	Uroviricota	Uroviricota	Caudoviricetes	Caudoviricetes		novel_order_0_of_Caudoviricetes		novel_family_2_of_novel_order_0_of_Caudoviricetes		novel_subfamily_0_of_novel_family_2_of_novel_order_0_of_Caudoviricetes	Marthavirus	Marthavirus
NC_042015.1	Arthrobacter phage Shade	77	True	50.93	Duplodnaviria	Duplodnaviria	Heunggongvirae	Heunggongvirae	Uroviricota	Uroviricota	Caudoviricetes	Caudoviricetes		novel_order_0_of_Caudoviricetes		novel_family_2_of_novel_order_0_of_Caudoviricetes		novel_subfamily_0_of_novel_family_2_of_novel_order_0_of_Caudoviricetes	Marthavirus	Marthavirus
NC_049468.1	Arthrobacter phage Zartrosa	79	True	50.782	Duplodnaviria	Duplodnaviria	Heunggongvirae	Heunggongvirae	Uroviricota	Uroviricota	Caudoviricetes	Caudoviricetes		novel_order_0_of_Caudoviricetes		novel_family_2_of_novel_order_0_of_Caudoviricetes		novel_subfamily_0_of_novel_family_2_of_novel_order_0_of_Caudoviricetes	Marthavirus	Marthavirus
NC_049465.1	Arthrobacter phage Vibaki	78	True	48.201	Duplodnaviria	Duplodnaviria	Heunggongvirae	Heunggongvirae	Uroviricota	Uroviricota	Caudoviricetes	Caudoviricetes		novel_order_0_of_Caudoviricetes		novel_family_2_of_novel_order_0_of_Caudoviricetes		novel_subfamily_0_of_novel_family_2_of_novel_order_0_of_Caudoviricetes	Vibakivirus	Vibakivirus
OR521058_Arthrobacter_phage_Altadena			False			Duplodnaviria		Heunggongvirae		Uroviricota		Caudoviricetes		novel_order_0_of_Caudoviricetes		novel_family_2_of_novel_order_0_of_Caudoviricetes		novel_subfamily_0_of_novel_family_2_of_novel_order_0_of_Caudoviricetes		novel_genus_0_of_novel_subfamily_0_of_novel_family_2_of_novel_order_0_of_Caudoviricetes
ON649701.1	Yangshan Harbor Nitrososphaeria virus	68	True	38.245	Duplodnaviria	Duplodnaviria	Heunggongvirae	Heunggongvirae	Uroviricota	Uroviricota	Caudoviricetes	Caudoviricetes		novel_order_100_of_Caudoviricetes		novel_family_0_of_novel_order_100_of_Caudoviricetes		novel_subfamily_0_of_novel_family_0_of_novel_order_100_of_Caudoviricetes		novel_genus_0_of_novel_subfamily_0_of_novel_family_0_of_novel_order_100_of_Caudoviricetes
NC_005879.1	Vibrio phage VP2	47	True	39.853	Duplodnaviria	Duplodnaviria	Heunggongvirae	Heunggongvirae	Uroviricota	Uroviricota	Caudoviricetes	Caudoviricetes		novel_order_101_of_Caudoviricetes		novel_family_0_of_novel_order_101_of_Caudoviricetes		novel_subfamily_0_of_novel_family_0_of_novel_order_101_of_Caudoviricetes	Enhodamvirus	Enhodamvirus
NC_005891.1	Vibrio phage VP5	48	True	39.786	Duplodnaviria	Duplodnaviria	Heunggongvirae	Heunggongvirae	Uroviricota	Uroviricota	Caudoviricetes	Caudoviricetes		novel_order_101_of_Caudoviricetes		novel_family_0_of_novel_order_101_of_Caudoviricetes		novel_subfamily_0_of_novel_family_0_of_novel_order_101_of_Caudoviricetes	Enhodamvirus	Enhodamvirus
NC_027118.1	Vibrio phage phiVC8	48	True	39.422	Duplodnaviria	Duplodnaviria	Heunggongvirae	Heunggongvirae	Uroviricota	Uroviricota	Caudoviricetes	Caudoviricetes		novel_order_101_of_Caudoviricetes		novel_family_0_of_novel_order_101_of_Caudoviricetes		novel_subfamily_0_of_novel_family_0_of_novel_order_101_of_Caudoviricetes	Enhodamvirus	Enhodamvirus
NC_027393.1	Vibrio phage J2	48	True	39.53	Duplodnaviria	Duplodnaviria	Heunggongvirae	Heunggongvirae	Uroviricota	Uroviricota	Caudoviricetes	Caudoviricetes		novel_order_101_of_Caudoviricetes		novel_family_0_of_novel_order_101_of_Caudoviricetes		novel_subfamily_0_of_novel_family_0_of_novel_order_101_of_Caudoviricetes	Enhodamvirus	Enhodamvirus
NC_027397.1	Vibrio phage QH	48	True	39.725	Duplodnaviria	Duplodnaviria	Heunggongvirae	Heunggongvirae	Uroviricota	Uroviricota	Caudoviricetes	Caudoviricetes		novel_order_101_of_Caudoviricetes		novel_family_0_of_novel_order_101_of_Caudoviricetes		novel_subfamily_0_of_novel_family_0_of_novel_order_101_of_Caudoviricetes	Enhodamvirus	Enhodamvirus
MK203850.3	Alteromonas phage ZP6	47	True	38.08	Duplodnaviria	Duplodnaviria	Heunggongvirae	Heunggongvirae	Uroviricota	Uroviricota	Caudoviricetes	Caudoviricetes		novel_order_101_of_Caudoviricetes		novel_family_0_of_novel_order_101_of_Caudoviricetes		novel_subfamily_1_of_novel_family_0_of_novel_order_101_of_Caudoviricetes	Mareflavirus	Mareflavirus
MT028492.1	Ochrobactrum phage vB_OspP_OH	65	True	41.227	Duplodnaviria	Duplodnaviria	Heunggongvirae	Heunggongvirae	Uroviricota	Uroviricota	Caudoviricetes	Caudoviricetes		novel_order_102_of_Caudoviricetes		novel_family_0_of_novel_order_102_of_Caudoviricetes		novel_subfamily_0_of_novel_family_0_of_novel_order_102_of_Caudoviricetes	Wolominvirus	Wolominvirus
NC_041875.1	Arthrobacter phage Jasmine	57	True	46.723	Duplodnaviria	Duplodnaviria	Heunggongvirae	Heunggongvirae	Uroviricota	Uroviricota	Caudoviricetes	Caudoviricetes		novel_order_103_of_Caudoviricetes		novel_family_0_of_novel_order_103_of_Caudoviricetes		novel_subfamily_0_of_novel_family_0_of_novel_order_103_of_Caudoviricetes	Jasminevirus	Jasminevirus
NC_042020.1	Arthrobacter phage Adat	56	True	45.428	Duplodnaviria	Duplodnaviria	Heunggongvirae	Heunggongvirae	Uroviricota	Uroviricota	Caudoviricetes	Caudoviricetes		novel_order_103_of_Caudoviricetes		novel_family_0_of_novel_order_103_of_Caudoviricetes		novel_subfamily_0_of_novel_family_0_of_novel_order_103_of_Caudoviricetes	Jasminevirus	Jasminevirus
MW507126.1	Microbacterium phage Shocker	66	True	45.431	Duplodnaviria	Duplodnaviria	Heunggongvirae	Heunggongvirae	Uroviricota	Uroviricota	Caudoviricetes	Caudoviricetes		novel_order_103_of_Caudoviricetes		novel_family_0_of_novel_order_103_of_Caudoviricetes		novel_subfamily_1_of_novel_family_0_of_novel_order_103_of_Caudoviricetes		novel_genus_0_of_novel_subfamily_1_of_novel_family_0_of_novel_order_103_of_Caudoviricetes
MZ152915.1	Staphylococcus phage SeAlphi	20	True	18.292	Duplodnaviria	Duplodnaviria	Heunggongvirae	Heunggongvirae	Uroviricota	Uroviricota	Caudoviricetes	Caudoviricetes		novel_order_104_of_Caudoviricetes	Rountreeviridae	Rountreeviridae	Rakietenvirinae	Rakietenvirinae	Andhravirus	Andhravirus
NC_047813.1	Staphylococcus phage Andhra	20	True	18.546	Duplodnaviria	Duplodnaviria	Heunggongvirae	Heunggongvirae	Uroviricota	Uroviricota	Caudoviricetes	Caudoviricetes		novel_order_104_of_Caudoviricetes	Rountreeviridae	Rountreeviridae	Rakietenvirinae	Rakietenvirinae	Andhravirus	Andhravirus
NC_047814.1	Staphylococcus phage St 134	21	True	18.275	Duplodnaviria	Duplodnaviria	Heunggongvirae	Heunggongvirae	Uroviricota	Uroviricota	Caudoviricetes	Caudoviricetes		novel_order_104_of_Caudoviricetes	Rountreeviridae	Rountreeviridae	Rakietenvirinae	Rakietenvirinae	Andhravirus	Andhravirus
NC_070879.1	Staphylococcus phage BESEP3	20	True	18.271	Duplodnaviria	Duplodnaviria	Heunggongvirae	Heunggongvirae	Uroviricota	Uroviricota	Caudoviricetes	Caudoviricetes		novel_order_104_of_Caudoviricetes	Rountreeviridae	Rountreeviridae	Rakietenvirinae	Rakietenvirinae	Andhravirus	Andhravirus
MZ359091.1	Staphylococcus phage JPL-50	29	True	16.927	Duplodnaviria	Duplodnaviria	Heunggongvirae	Heunggongvirae	Uroviricota	Uroviricota	Caudoviricetes	Caudoviricetes		novel_order_104_of_Caudoviricetes	Rountreeviridae	Rountreeviridae	Rakietenvirinae	Rakietenvirinae	Rosenblumvirus	Rosenblumvirus
NC_004678.1	Staphylococcus phage phi44AHJD	21	True	16.784	Duplodnaviria	Duplodnaviria	Heunggongvirae	Heunggongvirae	Uroviricota	Uroviricota	Caudoviricetes	Caudoviricetes		novel_order_104_of_Caudoviricetes	Rountreeviridae	Rountreeviridae	Rakietenvirinae	Rakietenvirinae	Rosenblumvirus	Rosenblumvirus
NC_004679.1	Staphylococcus phage P68	22	True	18.227	Duplodnaviria	Duplodnaviria	Heunggongvirae	Heunggongvirae	Uroviricota	Uroviricota	Caudoviricetes	Caudoviricetes		novel_order_104_of_Caudoviricetes	Rountreeviridae	Rountreeviridae	Rakietenvirinae	Rakietenvirinae	Rosenblumvirus	Rosenblumvirus
NC_007046.1	Staphylococcus phage 66	27	True	18.199	Duplodnaviria	Duplodnaviria	Heunggongvirae	Heunggongvirae	Uroviricota	Uroviricota	Caudoviricetes	Caudoviricetes		novel_order_104_of_Caudoviricetes	Rountreeviridae	Rountreeviridae	Rakietenvirinae	Rakietenvirinae	Rosenblumvirus	Rosenblumvirus
NC_009875.1	Staphylococcus phage SAP-2	20	True	17.938	Duplodnaviria	Duplodnaviria	Heunggongvirae	Heunggongvirae	Uroviricota	Uroviricota	Caudoviricetes	Caudoviricetes		novel_order_104_of_Caudoviricetes	Rountreeviridae	Rountreeviridae	Rakietenvirinae	Rakietenvirinae	Rosenblumvirus	Rosenblumvirus
NC_016565.1	Staphylococcus phage S24-1	21	True	18.168	Duplodnaviria	Duplodnaviria	Heunggongvirae	Heunggongvirae	Uroviricota	Uroviricota	Caudoviricetes	Caudoviricetes		novel_order_104_of_Caudoviricetes	Rountreeviridae	Rountreeviridae	Rakietenvirinae	Rakietenvirinae	Rosenblumvirus	Rosenblumvirus
NC_023550.1	Staphylococcus phage GRCS	21	True	17.869	Duplodnaviria	Duplodnaviria	Heunggongvirae	Heunggongvirae	Uroviricota	Uroviricota	Caudoviricetes	Caudoviricetes		novel_order_104_of_Caudoviricetes	Rountreeviridae	Rountreeviridae	Rakietenvirinae	Rakietenvirinae	Rosenblumvirus	Rosenblumvirus
NC_031008.1	Staphylococcus phage SLPW	20	True	17.861	Duplodnaviria	Duplodnaviria	Heunggongvirae	Heunggongvirae	Uroviricota	Uroviricota	Caudoviricetes	Caudoviricetes		novel_order_104_of_Caudoviricetes	Rountreeviridae	Rountreeviridae	Rakietenvirinae	Rakietenvirinae	Rosenblumvirus	Rosenblumvirus
NC_031046.1	Staphylococcus phage BP39	20	True	17.641	Duplodnaviria	Duplodnaviria	Heunggongvirae	Heunggongvirae	Uroviricota	Uroviricota	Caudoviricetes	Caudoviricetes		novel_order_104_of_Caudoviricetes	Rountreeviridae	Rountreeviridae	Rakietenvirinae	Rakietenvirinae	Rosenblumvirus	Rosenblumvirus
NC_047788.1	Staphylococcus phage SCH1	21	True	18.023	Duplodnaviria	Duplodnaviria	Heunggongvirae	Heunggongvirae	Uroviricota	Uroviricota	Caudoviricetes	Caudoviricetes		novel_order_104_of_Caudoviricetes	Rountreeviridae	Rountreeviridae	Rakietenvirinae	Rakietenvirinae	Rosenblumvirus	Rosenblumvirus
NC_047855.1	Staphylococcus phage PSa3	20	True	17.602	Duplodnaviria	Duplodnaviria	Heunggongvirae	Heunggongvirae	Uroviricota	Uroviricota	Caudoviricetes	Caudoviricetes		novel_order_104_of_Caudoviricetes	Rountreeviridae	Rountreeviridae	Rakietenvirinae	Rakietenvirinae	Rosenblumvirus	Rosenblumvirus
NC_047919.1	Staphylococcus phage vB_SauP_phiAGO1.3	20	True	17.603	Duplodnaviria	Duplodnaviria	Heunggongvirae	Heunggongvirae	Uroviricota	Uroviricota	Caudoviricetes	Caudoviricetes		novel_order_104_of_Caudoviricetes	Rountreeviridae	Rountreeviridae	Rakietenvirinae	Rakietenvirinae	Rosenblumvirus	Rosenblumvirus
NC_048107.1	Staphylococcus phage Pabna	21	True	17.7	Duplodnaviria	Duplodnaviria	Heunggongvirae	Heunggongvirae	Uroviricota	Uroviricota	Caudoviricetes	Caudoviricetes		novel_order_104_of_Caudoviricetes	Rountreeviridae	Rountreeviridae	Rakietenvirinae	Rakietenvirinae	Rosenblumvirus	Rosenblumvirus
NC_048159.1	Staphylococcus phage CSA13	18	True	17.034	Duplodnaviria	Duplodnaviria	Heunggongvirae	Heunggongvirae	Uroviricota	Uroviricota	Caudoviricetes	Caudoviricetes		novel_order_104_of_Caudoviricetes	Rountreeviridae	Rountreeviridae	Rakietenvirinae	Rakietenvirinae	Rosenblumvirus	Rosenblumvirus
NC_055802.1	Staphylococcus phage SA46-CL1	19	True	17.508	Duplodnaviria	Duplodnaviria	Heunggongvirae	Heunggongvirae	Uroviricota	Uroviricota	Caudoviricetes	Caudoviricetes		novel_order_104_of_Caudoviricetes	Rountreeviridae	Rountreeviridae	Rakietenvirinae	Rakietenvirinae	Rosenblumvirus	Rosenblumvirus
NC_055814.1	Staphylococcus phage Portland	19	True	17.711	Duplodnaviria	Duplodnaviria	Heunggongvirae	Heunggongvirae	Uroviricota	Uroviricota	Caudoviricetes	Caudoviricetes		novel_order_104_of_Caudoviricetes	Rountreeviridae	Rountreeviridae	Rakietenvirinae	Rakietenvirinae	Rosenblumvirus	Rosenblumvirus
NC_055906.1	Staphylococcus phage vB_SauP_EBHT	20	True	17.471	Duplodnaviria	Duplodnaviria	Heunggongvirae	Heunggongvirae	Uroviricota	Uroviricota	Caudoviricetes	Caudoviricetes		novel_order_104_of_Caudoviricetes	Rountreeviridae	Rountreeviridae	Rakietenvirinae	Rakietenvirinae	Rosenblumvirus	Rosenblumvirus
NC_055916.1	Staphylococcus phage LSA2366	21	True	17.056	Duplodnaviria	Duplodnaviria	Heunggongvirae	Heunggongvirae	Uroviricota	Uroviricota	Caudoviricetes	Caudoviricetes		novel_order_104_of_Caudoviricetes	Rountreeviridae	Rountreeviridae	Rakietenvirinae	Rakietenvirinae	Rosenblumvirus	Rosenblumvirus
MW623430.1	Enterococcus phage MDA1	25	True	18.058	Duplodnaviria	Duplodnaviria	Heunggongvirae	Heunggongvirae	Uroviricota	Uroviricota	Caudoviricetes	Caudoviricetes		novel_order_104_of_Caudoviricetes	Rountreeviridae	Rountreeviridae	Sarlesvirinae	Sarlesvirinae	Copernicusvirus	Copernicusvirus
NC_025467.1	Enterococcus phage vB_Efae230P-4	25	True	17.972	Duplodnaviria	Duplodnaviria	Heunggongvirae	Heunggongvirae	Uroviricota	Uroviricota	Caudoviricetes	Caudoviricetes		novel_order_104_of_Caudoviricetes	Rountreeviridae	Rountreeviridae	Sarlesvirinae	Sarlesvirinae	Copernicusvirus	Copernicusvirus
NC_028693.2	Enterococcus phage vB_EfaP_IME195	27	True	18.655	Duplodnaviria	Duplodnaviria	Heunggongvirae	Heunggongvirae	Uroviricota	Uroviricota	Caudoviricetes	Caudoviricetes		novel_order_104_of_Caudoviricetes	Rountreeviridae	Rountreeviridae	Sarlesvirinae	Sarlesvirinae	Copernicusvirus	Copernicusvirus
NC_049932.1	Enterococcus phage vB_EfaP_Ef6.2	26	True	17.966	Duplodnaviria	Duplodnaviria	Heunggongvirae	Heunggongvirae	Uroviricota	Uroviricota	Caudoviricetes	Caudoviricetes		novel_order_104_of_Caudoviricetes	Rountreeviridae	Rountreeviridae	Sarlesvirinae	Sarlesvirinae	Copernicusvirus	Copernicusvirus
NC_049933.1	Enterococcus phage vB_EfaP_Ef6.3	26	True	18.136	Duplodnaviria	Duplodnaviria	Heunggongvirae	Heunggongvirae	Uroviricota	Uroviricota	Caudoviricetes	Caudoviricetes		novel_order_104_of_Caudoviricetes	Rountreeviridae	Rountreeviridae	Sarlesvirinae	Sarlesvirinae	Copernicusvirus	Copernicusvirus
NC_049934.1	Enterococcus phage vB_EfaP_Ef7.2	30	True	18.737	Duplodnaviria	Duplodnaviria	Heunggongvirae	Heunggongvirae	Uroviricota	Uroviricota	Caudoviricetes	Caudoviricetes		novel_order_104_of_Caudoviricetes	Rountreeviridae	Rountreeviridae	Sarlesvirinae	Sarlesvirinae	Copernicusvirus	Copernicusvirus
NC_049935.1	Enterococcus phage vB_EfaP_Efmus4	24	True	18.186	Duplodnaviria	Duplodnaviria	Heunggongvirae	Heunggongvirae	Uroviricota	Uroviricota	Caudoviricetes	Caudoviricetes		novel_order_104_of_Caudoviricetes	Rountreeviridae	Rountreeviridae	Sarlesvirinae	Sarlesvirinae	Copernicusvirus	Copernicusvirus
NC_049936.1	Enterococcus phage vB_EfaP_Efmus3	28	True	18.286	Duplodnaviria	Duplodnaviria	Heunggongvirae	Heunggongvirae	Uroviricota	Uroviricota	Caudoviricetes	Caudoviricetes		novel_order_104_of_Caudoviricetes	Rountreeviridae	Rountreeviridae	Sarlesvirinae	Sarlesvirinae	Copernicusvirus	Copernicusvirus
NC_049937.1	Enterococcus phage Idefix	25	True	18.168	Duplodnaviria	Duplodnaviria	Heunggongvirae	Heunggongvirae	Uroviricota	Uroviricota	Caudoviricetes	Caudoviricetes		novel_order_104_of_Caudoviricetes	Rountreeviridae	Rountreeviridae	Sarlesvirinae	Sarlesvirinae	Copernicusvirus	Copernicusvirus
NC_049938.1	Enterococcus phage vB_EfaP_Efmus1	25	True	17.927	Duplodnaviria	Duplodnaviria	Heunggongvirae	Heunggongvirae	Uroviricota	Uroviricota	Caudoviricetes	Caudoviricetes		novel_order_104_of_Caudoviricetes	Rountreeviridae	Rountreeviridae	Sarlesvirinae	Sarlesvirinae	Copernicusvirus	Copernicusvirus
NC_049939.1	Enterococcus phage vB_EfaP_Ef7.3	27	True	18.818	Duplodnaviria	Duplodnaviria	Heunggongvirae	Heunggongvirae	Uroviricota	Uroviricota	Caudoviricetes	Caudoviricetes		novel_order_104_of_Caudoviricetes	Rountreeviridae	Rountreeviridae	Sarlesvirinae	Sarlesvirinae	Copernicusvirus	Copernicusvirus
NC_049940.1	Enterococcus phage vB_EfaP_Ef7.4	25	True	18.415	Duplodnaviria	Duplodnaviria	Heunggongvirae	Heunggongvirae	Uroviricota	Uroviricota	Caudoviricetes	Caudoviricetes		novel_order_104_of_Caudoviricetes	Rountreeviridae	Rountreeviridae	Sarlesvirinae	Sarlesvirinae	Copernicusvirus	Copernicusvirus
NC_055866.1	Enterococcus phage AE4_17	28	True	18.477	Duplodnaviria	Duplodnaviria	Heunggongvirae	Heunggongvirae	Uroviricota	Uroviricota	Caudoviricetes	Caudoviricetes		novel_order_104_of_Caudoviricetes	Rountreeviridae	Rountreeviridae	Sarlesvirinae	Sarlesvirinae	Copernicusvirus	Copernicusvirus
NC_049930.1	Enterococcus phage vB_EfaP_Zip	22	True	18.742	Duplodnaviria	Duplodnaviria	Heunggongvirae	Heunggongvirae	Uroviricota	Uroviricota	Caudoviricetes	Caudoviricetes		novel_order_104_of_Caudoviricetes	Rountreeviridae	Rountreeviridae	Sarlesvirinae	Sarlesvirinae	Minhovirus	Minhovirus
NC_049931.1	Enterococcus phage vB_EfaP_IME199	22	True	18.838	Duplodnaviria	Duplodnaviria	Heunggongvirae	Heunggongvirae	Uroviricota	Uroviricota	Caudoviricetes	Caudoviricetes		novel_order_104_of_Caudoviricetes	Rountreeviridae	Rountreeviridae	Sarlesvirinae	Sarlesvirinae	Minhovirus	Minhovirus
NC_004814.1	Streptococcus phage C1	20	True	16.687	Duplodnaviria	Duplodnaviria	Heunggongvirae	Heunggongvirae	Uroviricota	Uroviricota	Caudoviricetes	Caudoviricetes		novel_order_104_of_Caudoviricetes	Rountreeviridae	Rountreeviridae		novel_subfamily_0_of_Rountreeviridae	Fischettivirus	Fischettivirus
NC_024149.1	Lactococcus phage WP-2	24	True	18.899	Duplodnaviria	Duplodnaviria	Heunggongvirae	Heunggongvirae	Uroviricota	Uroviricota	Caudoviricetes	Caudoviricetes		novel_order_104_of_Caudoviricetes	Rountreeviridae	Rountreeviridae		novel_subfamily_1_of_Rountreeviridae	Negarvirus	Negarvirus
NC_048629.1	Clostridium phage CpV1	22	True	16.748	Duplodnaviria	Duplodnaviria	Heunggongvirae	Heunggongvirae	Uroviricota	Uroviricota	Caudoviricetes	Caudoviricetes		novel_order_105_of_Caudoviricetes	Guelinviridae	Guelinviridae	Denniswatsonvirinae	Denniswatsonvirinae	Capvunavirus	Capvunavirus
NC_019523.1	Clostridium phage phi24R	22	True	18.919	Duplodnaviria	Duplodnaviria	Heunggongvirae	Heunggongvirae	Uroviricota	Uroviricota	Caudoviricetes	Caudoviricetes		novel_order_105_of_Caudoviricetes	Guelinviridae	Guelinviridae	Denniswatsonvirinae	Denniswatsonvirinae	Gregsiragusavirus	Gregsiragusavirus
NC_048661.1	Clostridium phage CPS1	25	True	19.089	Duplodnaviria	Duplodnaviria	Heunggongvirae	Heunggongvirae	Uroviricota	Uroviricota	Caudoviricetes	Caudoviricetes		novel_order_105_of_Caudoviricetes	Guelinviridae	Guelinviridae	Denniswatsonvirinae	Denniswatsonvirinae	Gregsiragusavirus	Gregsiragusavirus
NC_048738.1	Clostridium phage CPD2	22	True	18.212	Duplodnaviria	Duplodnaviria	Heunggongvirae	Heunggongvirae	Uroviricota	Uroviricota	Caudoviricetes	Caudoviricetes		novel_order_105_of_Caudoviricetes	Guelinviridae	Guelinviridae	Denniswatsonvirinae	Denniswatsonvirinae	Gregsiragusavirus	Gregsiragusavirus
MZ401005_Clostridium_phage_CPQ3			False			Duplodnaviria		Heunggongvirae		Uroviricota		Caudoviricetes		novel_order_105_of_Caudoviricetes		Guelinviridae		novel_subfamily_0_of_Guelinviridae		Brucesealvirus
MZ401008_Clostridium_phage_CPQ9			False			Duplodnaviria		Heunggongvirae		Uroviricota		Caudoviricetes		novel_order_105_of_Caudoviricetes		Guelinviridae		novel_subfamily_0_of_Guelinviridae		Brucesealvirus
NC_017980.1	Clostridium phage phiCP7R	26	True	18.397	Duplodnaviria	Duplodnaviria	Heunggongvirae	Heunggongvirae	Uroviricota	Uroviricota	Caudoviricetes	Caudoviricetes		novel_order_105_of_Caudoviricetes	Guelinviridae	Guelinviridae		novel_subfamily_0_of_Guelinviridae	Brucesealvirus	Brucesealvirus
NC_018083.1	Clostridium phage phiCPV4	28	True	17.972	Duplodnaviria	Duplodnaviria	Heunggongvirae	Heunggongvirae	Uroviricota	Uroviricota	Caudoviricetes	Caudoviricetes		novel_order_105_of_Caudoviricetes	Guelinviridae	Guelinviridae		novel_subfamily_0_of_Guelinviridae	Brucesealvirus	Brucesealvirus
NC_018084.1	Clostridium phage phiZP2	27	True	18.078	Duplodnaviria	Duplodnaviria	Heunggongvirae	Heunggongvirae	Uroviricota	Uroviricota	Caudoviricetes	Caudoviricetes		novel_order_105_of_Caudoviricetes	Guelinviridae	Guelinviridae		novel_subfamily_0_of_Guelinviridae	Brucesealvirus	Brucesealvirus
NC_048707.1	Clostridium phage CPS2	25	True	17.961	Duplodnaviria	Duplodnaviria	Heunggongvirae	Heunggongvirae	Uroviricota	Uroviricota	Caudoviricetes	Caudoviricetes		novel_order_105_of_Caudoviricetes	Guelinviridae	Guelinviridae		novel_subfamily_0_of_Guelinviridae	Brucesealvirus	Brucesealvirus
OM638104.1	Clostridium phage LPCPA6	26	True	18.554	Duplodnaviria	Duplodnaviria	Heunggongvirae	Heunggongvirae	Uroviricota	Uroviricota	Caudoviricetes	Caudoviricetes		novel_order_105_of_Caudoviricetes	Guelinviridae	Guelinviridae		novel_subfamily_1_of_Guelinviridae	Hzauvirus	Hzauvirus
NC_048712.1	Clostridium phage susfortuna	28	True	19.046	Duplodnaviria	Duplodnaviria	Heunggongvirae	Heunggongvirae	Uroviricota	Uroviricota	Caudoviricetes	Caudoviricetes		novel_order_105_of_Caudoviricetes	Guelinviridae	Guelinviridae		novel_subfamily_1_of_Guelinviridae	Susfortunavirus	Susfortunavirus
MZ171369.1	Methanoculleus virus L4768	63	True	37.078	Duplodnaviria	Duplodnaviria	Heunggongvirae	Heunggongvirae	Uroviricota	Uroviricota	Caudoviricetes	Caudoviricetes		novel_order_106_of_Caudoviricetes		novel_family_0_of_novel_order_106_of_Caudoviricetes		novel_subfamily_0_of_novel_family_0_of_novel_order_106_of_Caudoviricetes		novel_genus_0_of_novel_subfamily_0_of_novel_family_0_of_novel_order_106_of_Caudoviricetes
NC_001609.1	Enterobacteria phage P4	14	True	11.624	Duplodnaviria	Duplodnaviria	Heunggongvirae	Heunggongvirae	Uroviricota	Uroviricota	Caudoviricetes	Caudoviricetes		novel_order_107_of_Caudoviricetes		novel_family_0_of_novel_order_107_of_Caudoviricetes		novel_subfamily_0_of_novel_family_0_of_novel_order_107_of_Caudoviricetes		novel_genus_0_of_novel_subfamily_0_of_novel_family_0_of_novel_order_107_of_Caudoviricetes
NC_003085.1	Myxococcus phage Mx8	86	True	49.534	Duplodnaviria	Duplodnaviria	Heunggongvirae	Heunggongvirae	Uroviricota	Uroviricota	Caudoviricetes	Caudoviricetes		novel_order_108_of_Caudoviricetes		novel_family_0_of_novel_order_108_of_Caudoviricetes		novel_subfamily_0_of_novel_family_0_of_novel_order_108_of_Caudoviricetes	Myxoctovirus	Myxoctovirus
NC_005884.1	Pseudomonas phage PaP2	58	True	43.783	Duplodnaviria	Duplodnaviria	Heunggongvirae	Heunggongvirae	Uroviricota	Uroviricota	Caudoviricetes	Caudoviricetes		novel_order_109_of_Caudoviricetes	Fredfastierviridae	Fredfastierviridae		novel_subfamily_0_of_Fredfastierviridae	Jamesmcgillvirus	Jamesmcgillvirus
NC_007807.1	Pseudomonas phage 119X	53	True	43.365	Duplodnaviria	Duplodnaviria	Heunggongvirae	Heunggongvirae	Uroviricota	Uroviricota	Caudoviricetes	Caudoviricetes		novel_order_109_of_Caudoviricetes	Fredfastierviridae	Fredfastierviridae		novel_subfamily_0_of_Fredfastierviridae	Jamesmcgillvirus	Jamesmcgillvirus
NC_055711.1	Pseudomonas phage PaMx41	55	True	43.49	Duplodnaviria	Duplodnaviria	Heunggongvirae	Heunggongvirae	Uroviricota	Uroviricota	Caudoviricetes	Caudoviricetes		novel_order_109_of_Caudoviricetes	Fredfastierviridae	Fredfastierviridae		novel_subfamily_0_of_Fredfastierviridae	Jamesmcgillvirus	Jamesmcgillvirus
NC_022915.1	Ralstonia phage RSK1	54	True	40.471	Duplodnaviria	Duplodnaviria	Heunggongvirae	Heunggongvirae	Uroviricota	Uroviricota	Caudoviricetes	Caudoviricetes		novel_order_10_of_Caudoviricetes		novel_family_0_of_novel_order_10_of_Caudoviricetes		novel_subfamily_0_of_novel_family_0_of_novel_order_10_of_Caudoviricetes	Firingavirus	Firingavirus
NC_054961.1	Ralstonia phage Firinga	51	True	39.744	Duplodnaviria	Duplodnaviria	Heunggongvirae	Heunggongvirae	Uroviricota	Uroviricota	Caudoviricetes	Caudoviricetes		novel_order_10_of_Caudoviricetes		novel_family_0_of_novel_order_10_of_Caudoviricetes		novel_subfamily_0_of_novel_family_0_of_novel_order_10_of_Caudoviricetes	Firingavirus	Firingavirus
NC_054955.1	Ralstonia phage Raharianne	75	True	46.321	Duplodnaviria	Duplodnaviria	Heunggongvirae	Heunggongvirae	Uroviricota	Uroviricota	Caudoviricetes	Caudoviricetes		novel_order_10_of_Caudoviricetes		novel_family_1_of_novel_order_10_of_Caudoviricetes		novel_subfamily_0_of_novel_family_1_of_novel_order_10_of_Caudoviricetes	Rahariannevirus	Rahariannevirus
KY417925.1	Ochrobactrum phage POI1126	78	True	59.782	Duplodnaviria	Duplodnaviria	Heunggongvirae	Heunggongvirae	Uroviricota	Uroviricota	Caudoviricetes	Caudoviricetes		novel_order_10_of_Caudoviricetes		novel_family_2_of_novel_order_10_of_Caudoviricetes		novel_subfamily_0_of_novel_family_2_of_novel_order_10_of_Caudoviricetes	Namazuvirus	Namazuvirus
MF403009.1	Agrobacterium phage Atu_ph08	75	True	58.966	Duplodnaviria	Duplodnaviria	Heunggongvirae	Heunggongvirae	Uroviricota	Uroviricota	Caudoviricetes	Caudoviricetes		novel_order_10_of_Caudoviricetes		novel_family_2_of_novel_order_10_of_Caudoviricetes		novel_subfamily_0_of_novel_family_2_of_novel_order_10_of_Caudoviricetes	Roslyckyvirus	Roslyckyvirus
NC_003324.1	Sinorhizobium phage PBC5	60	True	57.416	Duplodnaviria	Duplodnaviria	Heunggongvirae	Heunggongvirae	Uroviricota	Uroviricota	Caudoviricetes	Caudoviricetes		novel_order_10_of_Caudoviricetes		novel_family_2_of_novel_order_10_of_Caudoviricetes		novel_subfamily_0_of_novel_family_2_of_novel_order_10_of_Caudoviricetes		novel_genus_0_of_novel_subfamily_0_of_novel_family_2_of_novel_order_10_of_Caudoviricetes
NC_054965.1	Klebsiella phage LASTA	76	True	62.42	Duplodnaviria	Duplodnaviria	Heunggongvirae	Heunggongvirae	Uroviricota	Uroviricota	Caudoviricetes	Caudoviricetes		novel_order_10_of_Caudoviricetes		novel_family_2_of_novel_order_10_of_Caudoviricetes		novel_subfamily_1_of_novel_family_2_of_novel_order_10_of_Caudoviricetes	Lastavirus	Lastavirus
NC_054966.1	Klebsiella phage SopranoGao	77	True	61.644	Duplodnaviria	Duplodnaviria	Heunggongvirae	Heunggongvirae	Uroviricota	Uroviricota	Caudoviricetes	Caudoviricetes		novel_order_10_of_Caudoviricetes		novel_family_2_of_novel_order_10_of_Caudoviricetes		novel_subfamily_1_of_novel_family_2_of_novel_order_10_of_Caudoviricetes	Lastavirus	Lastavirus
NC_048758.1	Serratia phage Parlo	87	True	62.853	Duplodnaviria	Duplodnaviria	Heunggongvirae	Heunggongvirae	Uroviricota	Uroviricota	Caudoviricetes	Caudoviricetes		novel_order_10_of_Caudoviricetes		novel_family_2_of_novel_order_10_of_Caudoviricetes		novel_subfamily_1_of_novel_family_2_of_novel_order_10_of_Caudoviricetes	Parlovirus	Parlovirus
MH426726.1	Erwinia phage Pavtok	62	True	61.401	Duplodnaviria	Duplodnaviria	Heunggongvirae	Heunggongvirae	Uroviricota	Uroviricota	Caudoviricetes	Caudoviricetes		novel_order_10_of_Caudoviricetes		novel_family_2_of_novel_order_10_of_Caudoviricetes		novel_subfamily_1_of_novel_family_2_of_novel_order_10_of_Caudoviricetes	Pavtokvirus	Pavtokvirus
NC_016767.1	Erwinia phage PEp14	64	True	60.714	Duplodnaviria	Duplodnaviria	Heunggongvirae	Heunggongvirae	Uroviricota	Uroviricota	Caudoviricetes	Caudoviricetes		novel_order_10_of_Caudoviricetes		novel_family_2_of_novel_order_10_of_Caudoviricetes		novel_subfamily_1_of_novel_family_2_of_novel_order_10_of_Caudoviricetes	Pavtokvirus	Pavtokvirus
NC_054956.1	Ralstonia phage Cimandef	65	True	55.171	Duplodnaviria	Duplodnaviria	Heunggongvirae	Heunggongvirae	Uroviricota	Uroviricota	Caudoviricetes	Caudoviricetes		novel_order_10_of_Caudoviricetes		novel_family_2_of_novel_order_10_of_Caudoviricetes		novel_subfamily_2_of_novel_family_2_of_novel_order_10_of_Caudoviricetes	Cimandefvirus	Cimandefvirus|Gervaisevirus
NC_054957.1	Ralstonia phage Eline	65	True	57.352	Duplodnaviria	Duplodnaviria	Heunggongvirae	Heunggongvirae	Uroviricota	Uroviricota	Caudoviricetes	Caudoviricetes		novel_order_10_of_Caudoviricetes		novel_family_2_of_novel_order_10_of_Caudoviricetes		novel_subfamily_2_of_novel_family_2_of_novel_order_10_of_Caudoviricetes	Cimandefvirus	Cimandefvirus|Gervaisevirus
NC_054958.1	Ralstonia phage Gamede	66	True	58.603	Duplodnaviria	Duplodnaviria	Heunggongvirae	Heunggongvirae	Uroviricota	Uroviricota	Caudoviricetes	Caudoviricetes		novel_order_10_of_Caudoviricetes		novel_family_2_of_novel_order_10_of_Caudoviricetes		novel_subfamily_2_of_novel_family_2_of_novel_order_10_of_Caudoviricetes	Cimandefvirus	Cimandefvirus|Gervaisevirus
NC_054959.1	Ralstonia phage Gerry	76	True	60.898	Duplodnaviria	Duplodnaviria	Heunggongvirae	Heunggongvirae	Uroviricota	Uroviricota	Caudoviricetes	Caudoviricetes		novel_order_10_of_Caudoviricetes		novel_family_2_of_novel_order_10_of_Caudoviricetes		novel_subfamily_2_of_novel_family_2_of_novel_order_10_of_Caudoviricetes	Cimandefvirus	Cimandefvirus|Gervaisevirus
NC_054960.1	Ralstonia phage Heva	68	True	58.352	Duplodnaviria	Duplodnaviria	Heunggongvirae	Heunggongvirae	Uroviricota	Uroviricota	Caudoviricetes	Caudoviricetes		novel_order_10_of_Caudoviricetes		novel_family_2_of_novel_order_10_of_Caudoviricetes		novel_subfamily_2_of_novel_family_2_of_novel_order_10_of_Caudoviricetes	Cimandefvirus	Cimandefvirus|Gervaisevirus
NC_054962.1	Ralstonia phage Claudette	70	True	57.085	Duplodnaviria	Duplodnaviria	Heunggongvirae	Heunggongvirae	Uroviricota	Uroviricota	Caudoviricetes	Caudoviricetes		novel_order_10_of_Caudoviricetes		novel_family_2_of_novel_order_10_of_Caudoviricetes		novel_subfamily_2_of_novel_family_2_of_novel_order_10_of_Caudoviricetes	Gervaisevirus	Cimandefvirus|Gervaisevirus
NC_054963.1	Ralstonia phage Gervaise	72	True	61.164	Duplodnaviria	Duplodnaviria	Heunggongvirae	Heunggongvirae	Uroviricota	Uroviricota	Caudoviricetes	Caudoviricetes		novel_order_10_of_Caudoviricetes		novel_family_2_of_novel_order_10_of_Caudoviricetes		novel_subfamily_2_of_novel_family_2_of_novel_order_10_of_Caudoviricetes	Gervaisevirus	Cimandefvirus|Gervaisevirus
NC_054964.1	Ralstonia phage GP4	83	True	61.129	Duplodnaviria	Duplodnaviria	Heunggongvirae	Heunggongvirae	Uroviricota	Uroviricota	Caudoviricetes	Caudoviricetes		novel_order_10_of_Caudoviricetes		novel_family_2_of_novel_order_10_of_Caudoviricetes		novel_subfamily_2_of_novel_family_2_of_novel_order_10_of_Caudoviricetes	Gervaisevirus	Cimandefvirus|Gervaisevirus
NC_005262.3	Burkholderia phage Bcep22	77	True	63.882	Duplodnaviria	Duplodnaviria	Heunggongvirae	Heunggongvirae	Uroviricota	Uroviricota	Caudoviricetes	Caudoviricetes		novel_order_10_of_Caudoviricetes		novel_family_2_of_novel_order_10_of_Caudoviricetes		novel_subfamily_2_of_novel_family_2_of_novel_order_10_of_Caudoviricetes	Lessievirus	Lessievirus
NC_012743.2	Burkholderia phage BcepIL02	76	True	62.715	Duplodnaviria	Duplodnaviria	Heunggongvirae	Heunggongvirae	Uroviricota	Uroviricota	Caudoviricetes	Caudoviricetes		novel_order_10_of_Caudoviricetes		novel_family_2_of_novel_order_10_of_Caudoviricetes		novel_subfamily_2_of_novel_family_2_of_novel_order_10_of_Caudoviricetes	Lessievirus	Lessievirus
NC_018452.1	Burkholderia phage DC1	73	True	61.847	Duplodnaviria	Duplodnaviria	Heunggongvirae	Heunggongvirae	Uroviricota	Uroviricota	Caudoviricetes	Caudoviricetes		novel_order_10_of_Caudoviricetes		novel_family_2_of_novel_order_10_of_Caudoviricetes		novel_subfamily_2_of_novel_family_2_of_novel_order_10_of_Caudoviricetes	Lessievirus	Lessievirus
NC_019917.1	Burkholderia phage BcepMigl	75	True	62.952	Duplodnaviria	Duplodnaviria	Heunggongvirae	Heunggongvirae	Uroviricota	Uroviricota	Caudoviricetes	Caudoviricetes		novel_order_10_of_Caudoviricetes		novel_family_2_of_novel_order_10_of_Caudoviricetes		novel_subfamily_2_of_novel_family_2_of_novel_order_10_of_Caudoviricetes	Lessievirus	Lessievirus
MW460249.1	Pseudomonas phage Itty13	84	True	61.818	Duplodnaviria	Duplodnaviria	Heunggongvirae	Heunggongvirae	Uroviricota	Uroviricota	Caudoviricetes	Caudoviricetes		novel_order_10_of_Caudoviricetes		novel_family_2_of_novel_order_10_of_Caudoviricetes		novel_subfamily_3_of_novel_family_2_of_novel_order_10_of_Caudoviricetes	Ittyvirus	Ittyvirus
MF042361.1	Pseudomonas phage Skulduggery	72	True	62.978	Duplodnaviria	Duplodnaviria	Heunggongvirae	Heunggongvirae	Uroviricota	Uroviricota	Caudoviricetes	Caudoviricetes		novel_order_10_of_Caudoviricetes		novel_family_2_of_novel_order_10_of_Caudoviricetes		novel_subfamily_3_of_novel_family_2_of_novel_order_10_of_Caudoviricetes	Skulduggeryvirus	Skulduggeryvirus
NC_021068.1	Vibrio phage douglas 12A4	75	True	57.611	Duplodnaviria	Duplodnaviria	Heunggongvirae	Heunggongvirae	Uroviricota	Uroviricota	Caudoviricetes	Caudoviricetes		novel_order_10_of_Caudoviricetes		novel_family_3_of_novel_order_10_of_Caudoviricetes		novel_subfamily_0_of_novel_family_3_of_novel_order_10_of_Caudoviricetes		novel_genus_0_of_novel_subfamily_0_of_novel_family_3_of_novel_order_10_of_Caudoviricetes
NC_008367.1	Phormidium phage Pf-WMP4	45	True	40.938	Duplodnaviria	Duplodnaviria	Heunggongvirae	Heunggongvirae	Uroviricota	Uroviricota	Caudoviricetes	Caudoviricetes		novel_order_110_of_Caudoviricetes	Saffermanviridae	Saffermanviridae		novel_subfamily_0_of_Saffermanviridae	Wumpquatrovirus	Wumpquatrovirus
NC_009551.1	Phormidium phage Pf-WMP3	41	True	43.249	Duplodnaviria	Duplodnaviria	Heunggongvirae	Heunggongvirae	Uroviricota	Uroviricota	Caudoviricetes	Caudoviricetes		novel_order_110_of_Caudoviricetes	Saffermanviridae	Saffermanviridae		novel_subfamily_1_of_Saffermanviridae	Wumptrevirus	Wumptrevirus
NC_022751.1	Cyanophage PP	41	True	42.48	Duplodnaviria	Duplodnaviria	Heunggongvirae	Heunggongvirae	Uroviricota	Uroviricota	Caudoviricetes	Caudoviricetes		novel_order_110_of_Caudoviricetes	Saffermanviridae	Saffermanviridae		novel_subfamily_1_of_Saffermanviridae	Wumptrevirus	Wumptrevirus
NC_024358.1	Anabaena phage A-4L	38	True	41.75	Duplodnaviria	Duplodnaviria	Heunggongvirae	Heunggongvirae	Uroviricota	Uroviricota	Caudoviricetes	Caudoviricetes		novel_order_110_of_Caudoviricetes	Saffermanviridae	Saffermanviridae		novel_subfamily_2_of_Saffermanviridae	Kozyakovvirus	Kozyakovvirus
NC_008584.1	Thermus phage phiYS40	170	True	152.372	Duplodnaviria	Duplodnaviria	Heunggongvirae	Heunggongvirae	Uroviricota	Uroviricota	Caudoviricetes	Caudoviricetes		novel_order_111_of_Caudoviricetes		novel_family_0_of_novel_order_111_of_Caudoviricetes		novel_subfamily_0_of_novel_family_0_of_novel_order_111_of_Caudoviricetes		novel_genus_0_of_novel_subfamily_0_of_novel_family_0_of_novel_order_111_of_Caudoviricetes
NC_015937.1	Thermus phage TMA	168	True	151.483	Duplodnaviria	Duplodnaviria	Heunggongvirae	Heunggongvirae	Uroviricota	Uroviricota	Caudoviricetes	Caudoviricetes		novel_order_111_of_Caudoviricetes		novel_family_0_of_novel_order_111_of_Caudoviricetes		novel_subfamily_0_of_novel_family_0_of_novel_order_111_of_Caudoviricetes		novel_genus_0_of_novel_subfamily_0_of_novel_family_0_of_novel_order_111_of_Caudoviricetes
NC_010363.1	Lactococcus phage asccphi28	28	True	18.762	Duplodnaviria	Duplodnaviria	Heunggongvirae	Heunggongvirae	Uroviricota	Uroviricota	Caudoviricetes	Caudoviricetes		novel_order_112_of_Caudoviricetes	Salasmaviridae	Salasmaviridae		novel_subfamily_1_of_Salasmaviridae		novel_genus_0_of_novel_subfamily_1_of_Salasmaviridae
NC_029047.1	Verrucomicrobia phage P8625	52	True	32.894	Duplodnaviria	Duplodnaviria	Heunggongvirae	Heunggongvirae	Uroviricota	Uroviricota	Caudoviricetes	Caudoviricetes		novel_order_113_of_Caudoviricetes		novel_family_0_of_novel_order_113_of_Caudoviricetes		novel_subfamily_0_of_novel_family_0_of_novel_order_113_of_Caudoviricetes		novel_genus_0_of_novel_subfamily_0_of_novel_family_0_of_novel_order_113_of_Caudoviricetes
NC_047853.1	Enterococcus phage phiEF24C-P2	212	True	142.072	Duplodnaviria	Duplodnaviria	Heunggongvirae	Heunggongvirae	Uroviricota	Uroviricota	Caudoviricetes	Caudoviricetes		novel_order_114_of_Caudoviricetes	Herelleviridae	Herelleviridae	Brockvirinae	Brockvirinae	Kochikohdavirus	Kochikohdavirus
NC_048678.1	Leptospira phage LE3	83	True	48.288	Duplodnaviria	Duplodnaviria	Heunggongvirae	Heunggongvirae	Uroviricota	Uroviricota	Caudoviricetes	Caudoviricetes		novel_order_115_of_Caudoviricetes		novel_family_0_of_novel_order_115_of_Caudoviricetes		novel_subfamily_0_of_novel_family_0_of_novel_order_115_of_Caudoviricetes	Nylescharonvirus	Nylescharonvirus
NC_048679.1	Leptospira phage LE4	81	True	47.866	Duplodnaviria	Duplodnaviria	Heunggongvirae	Heunggongvirae	Uroviricota	Uroviricota	Caudoviricetes	Caudoviricetes		novel_order_115_of_Caudoviricetes		novel_family_0_of_novel_order_115_of_Caudoviricetes		novel_subfamily_0_of_novel_family_0_of_novel_order_115_of_Caudoviricetes	Nylescharonvirus	Nylescharonvirus
NC_048892.1	Leptospira phage LE1	81	True	73.623	Duplodnaviria	Duplodnaviria	Heunggongvirae	Heunggongvirae	Uroviricota	Uroviricota	Caudoviricetes	Caudoviricetes		novel_order_115_of_Caudoviricetes		novel_family_1_of_novel_order_115_of_Caudoviricetes		novel_subfamily_0_of_novel_family_1_of_novel_order_115_of_Caudoviricetes	Saintgironsvirus	Saintgironsvirus
NC_048862.1	Salmonella phage astrithr	15	True	11.569	Duplodnaviria	Duplodnaviria	Heunggongvirae	Heunggongvirae	Uroviricota	Uroviricota	Caudoviricetes	Caudoviricetes		novel_order_116_of_Caudoviricetes		novel_family_0_of_novel_order_116_of_Caudoviricetes		novel_subfamily_0_of_novel_family_0_of_novel_order_116_of_Caudoviricetes	Astrithrvirus	Astrithrvirus
NC_002515.1	Mycoplasma phage P1	11	True	11.66	Duplodnaviria	Duplodnaviria	Heunggongvirae	Heunggongvirae	Uroviricota	Uroviricota	Caudoviricetes	Caudoviricetes		novel_order_117_of_Caudoviricetes		novel_family_0_of_novel_order_117_of_Caudoviricetes		novel_subfamily_0_of_novel_family_0_of_novel_order_117_of_Caudoviricetes	Delislevirus	Delislevirus
MT711370.1	Methanocaldococcus fervens tailed virus 1	43	True	31.202	Duplodnaviria	Duplodnaviria	Heunggongvirae	Heunggongvirae	Uroviricota	Uroviricota	Caudoviricetes	Caudoviricetes		novel_order_118_of_Caudoviricetes	Fervensviridae	Fervensviridae		novel_subfamily_0_of_Fervensviridae	Deepoceanvirus	Deepoceanvirus
NC_015463.1	Synechococcus phage S-CBS2	102	True	72.332	Duplodnaviria	Duplodnaviria	Heunggongvirae	Heunggongvirae	Uroviricota	Uroviricota	Caudoviricetes	Caudoviricetes		novel_order_11_of_Caudoviricetes		novel_family_0_of_novel_order_11_of_Caudoviricetes		novel_subfamily_0_of_novel_family_0_of_novel_order_11_of_Caudoviricetes		novel_genus_0_of_novel_subfamily_0_of_novel_family_0_of_novel_order_11_of_Caudoviricetes
NC_013021.1	Cyanophage PSS2	131	True	107.53	Duplodnaviria	Duplodnaviria	Heunggongvirae	Heunggongvirae	Uroviricota	Uroviricota	Caudoviricetes	Caudoviricetes		novel_order_11_of_Caudoviricetes		novel_family_0_of_novel_order_11_of_Caudoviricetes		novel_subfamily_1_of_novel_family_0_of_novel_order_11_of_Caudoviricetes		novel_genus_0_of_novel_subfamily_1_of_novel_family_0_of_novel_order_11_of_Caudoviricetes
NC_015465.1	Synechococcus phage S-CBS3	46	True	33.004	Duplodnaviria	Duplodnaviria	Heunggongvirae	Heunggongvirae	Uroviricota	Uroviricota	Caudoviricetes	Caudoviricetes		novel_order_12_of_Caudoviricetes		novel_family_0_of_novel_order_12_of_Caudoviricetes		novel_subfamily_0_of_novel_family_0_of_novel_order_12_of_Caudoviricetes		novel_genus_0_of_novel_subfamily_0_of_novel_family_0_of_novel_order_12_of_Caudoviricetes
NC_016164.1	Synechococcus phage S-CBS1	43	True	30.332	Duplodnaviria	Duplodnaviria	Heunggongvirae	Heunggongvirae	Uroviricota	Uroviricota	Caudoviricetes	Caudoviricetes		novel_order_12_of_Caudoviricetes		novel_family_0_of_novel_order_12_of_Caudoviricetes		novel_subfamily_0_of_novel_family_0_of_novel_order_12_of_Caudoviricetes		novel_genus_1_of_novel_subfamily_0_of_novel_family_0_of_novel_order_12_of_Caudoviricetes
NC_020854.1	Cyanophage KBS-S-2A	64	True	40.658	Duplodnaviria	Duplodnaviria	Heunggongvirae	Heunggongvirae	Uroviricota	Uroviricota	Caudoviricetes	Caudoviricetes		novel_order_12_of_Caudoviricetes		novel_family_1_of_novel_order_12_of_Caudoviricetes		novel_subfamily_0_of_novel_family_1_of_novel_order_12_of_Caudoviricetes		novel_genus_0_of_novel_subfamily_0_of_novel_family_1_of_novel_order_12_of_Caudoviricetes
NC_020847.1	Prochlorococcus phage MED4-184	59	True	38.327	Duplodnaviria	Duplodnaviria	Heunggongvirae	Heunggongvirae	Uroviricota	Uroviricota	Caudoviricetes	Caudoviricetes		novel_order_12_of_Caudoviricetes		novel_family_1_of_novel_order_12_of_Caudoviricetes		novel_subfamily_0_of_novel_family_1_of_novel_order_12_of_Caudoviricetes		novel_genus_1_of_novel_subfamily_0_of_novel_family_1_of_novel_order_12_of_Caudoviricetes
NC_020857.1	Cyanophage MED4-117	63	True	38.834	Duplodnaviria	Duplodnaviria	Heunggongvirae	Heunggongvirae	Uroviricota	Uroviricota	Caudoviricetes	Caudoviricetes		novel_order_12_of_Caudoviricetes		novel_family_1_of_novel_order_12_of_Caudoviricetes		novel_subfamily_0_of_novel_family_1_of_novel_order_12_of_Caudoviricetes		novel_genus_1_of_novel_subfamily_0_of_novel_family_1_of_novel_order_12_of_Caudoviricetes
NC_018843.1	Salmonella phage SSU5	130	True	103.299	Duplodnaviria	Duplodnaviria	Heunggongvirae	Heunggongvirae	Uroviricota	Uroviricota	Caudoviricetes	Caudoviricetes		novel_order_13_of_Caudoviricetes		novel_family_0_of_novel_order_13_of_Caudoviricetes		novel_subfamily_0_of_novel_family_0_of_novel_order_13_of_Caudoviricetes		novel_genus_0_of_novel_subfamily_0_of_novel_family_0_of_novel_order_13_of_Caudoviricetes
NC_042091.1	Pseudomonas phage nickie	161	True	112.225	Duplodnaviria	Duplodnaviria	Heunggongvirae	Heunggongvirae	Uroviricota	Uroviricota	Caudoviricetes	Caudoviricetes		novel_order_13_of_Caudoviricetes		novel_family_0_of_novel_order_13_of_Caudoviricetes		novel_subfamily_1_of_novel_family_0_of_novel_order_13_of_Caudoviricetes	Nickievirus	Nickievirus
NC_034248.1	Rhizobium phage RHEph10	171	True	115.042	Duplodnaviria	Duplodnaviria	Heunggongvirae	Heunggongvirae	Uroviricota	Uroviricota	Caudoviricetes	Caudoviricetes		novel_order_13_of_Caudoviricetes		novel_family_0_of_novel_order_13_of_Caudoviricetes		novel_subfamily_2_of_novel_family_0_of_novel_order_13_of_Caudoviricetes		novel_genus_0_of_novel_subfamily_2_of_novel_family_0_of_novel_order_13_of_Caudoviricetes
NC_023502.1	Rhizobium phage vB_RleS_L338C	181	True	109.558	Duplodnaviria	Duplodnaviria	Heunggongvirae	Heunggongvirae	Uroviricota	Uroviricota	Caudoviricetes	Caudoviricetes		novel_order_13_of_Caudoviricetes		novel_family_1_of_novel_order_13_of_Caudoviricetes		novel_subfamily_0_of_novel_family_1_of_novel_order_13_of_Caudoviricetes		novel_genus_0_of_novel_subfamily_0_of_novel_family_1_of_novel_order_13_of_Caudoviricetes
MW021761.1	Serratia phage vB_SmaS_Rovert	58	True	38.613	Duplodnaviria	Duplodnaviria	Heunggongvirae	Heunggongvirae	Uroviricota	Uroviricota	Caudoviricetes	Caudoviricetes		novel_order_14_of_Caudoviricetes		novel_family_0_of_novel_order_14_of_Caudoviricetes		novel_subfamily_0_of_novel_family_0_of_novel_order_14_of_Caudoviricetes		novel_genus_0_of_novel_subfamily_0_of_novel_family_0_of_novel_order_14_of_Caudoviricetes
MW021763.1	Serratia phage vB_SmaS_Bigdog	67	True	42.495	Duplodnaviria	Duplodnaviria	Heunggongvirae	Heunggongvirae	Uroviricota	Uroviricota	Caudoviricetes	Caudoviricetes		novel_order_14_of_Caudoviricetes		novel_family_0_of_novel_order_14_of_Caudoviricetes		novel_subfamily_0_of_novel_family_0_of_novel_order_14_of_Caudoviricetes		novel_genus_1_of_novel_subfamily_0_of_novel_family_0_of_novel_order_14_of_Caudoviricetes
OL539442.1	Serratia phage vB_SmaS_Ulliraptor	67	True	42.052	Duplodnaviria	Duplodnaviria	Heunggongvirae	Heunggongvirae	Uroviricota	Uroviricota	Caudoviricetes	Caudoviricetes		novel_order_14_of_Caudoviricetes		novel_family_0_of_novel_order_14_of_Caudoviricetes		novel_subfamily_0_of_novel_family_0_of_novel_order_14_of_Caudoviricetes		novel_genus_1_of_novel_subfamily_0_of_novel_family_0_of_novel_order_14_of_Caudoviricetes
OL539464.1	Serratia phage vB_SmaS_Stoker	65	True	41.797	Duplodnaviria	Duplodnaviria	Heunggongvirae	Heunggongvirae	Uroviricota	Uroviricota	Caudoviricetes	Caudoviricetes		novel_order_14_of_Caudoviricetes		novel_family_0_of_novel_order_14_of_Caudoviricetes		novel_subfamily_0_of_novel_family_0_of_novel_order_14_of_Caudoviricetes		novel_genus_1_of_novel_subfamily_0_of_novel_family_0_of_novel_order_14_of_Caudoviricetes
OM135608.1	Serratia phage vB_SmaS_Bonzee	69	True	42.045	Duplodnaviria	Duplodnaviria	Heunggongvirae	Heunggongvirae	Uroviricota	Uroviricota	Caudoviricetes	Caudoviricetes		novel_order_14_of_Caudoviricetes		novel_family_0_of_novel_order_14_of_Caudoviricetes		novel_subfamily_0_of_novel_family_0_of_novel_order_14_of_Caudoviricetes		novel_genus_1_of_novel_subfamily_0_of_novel_family_0_of_novel_order_14_of_Caudoviricetes
NC_048166.1	Pseudomonas phage Lana	132	True	88.403	Duplodnaviria	Duplodnaviria	Heunggongvirae	Heunggongvirae	Uroviricota	Uroviricota	Caudoviricetes	Caudoviricetes		novel_order_14_of_Caudoviricetes		novel_family_1_of_novel_order_14_of_Caudoviricetes		novel_subfamily_0_of_novel_family_1_of_novel_order_14_of_Caudoviricetes	Lanavirus	Lanavirus
NC_047902.1	Pseudomonas phage PMBT3	116	True	87.196	Duplodnaviria	Duplodnaviria	Heunggongvirae	Heunggongvirae	Uroviricota	Uroviricota	Caudoviricetes	Caudoviricetes		novel_order_14_of_Caudoviricetes		novel_family_1_of_novel_order_14_of_Caudoviricetes		novel_subfamily_0_of_novel_family_1_of_novel_order_14_of_Caudoviricetes	Maxrubnervirus	Maxrubnervirus
NC_023569.1	Vibrio phage SHOU24	96	True	77.837	Duplodnaviria	Duplodnaviria	Heunggongvirae	Heunggongvirae	Uroviricota	Uroviricota	Caudoviricetes	Caudoviricetes		novel_order_14_of_Caudoviricetes		novel_family_2_of_novel_order_14_of_Caudoviricetes		novel_subfamily_0_of_novel_family_2_of_novel_order_14_of_Caudoviricetes		novel_genus_0_of_novel_subfamily_0_of_novel_family_2_of_novel_order_14_of_Caudoviricetes
NC_016567.1	Vibrio phage SIO-2	115	True	81.184	Duplodnaviria	Duplodnaviria	Heunggongvirae	Heunggongvirae	Uroviricota	Uroviricota	Caudoviricetes	Caudoviricetes		novel_order_15_of_Caudoviricetes		novel_family_0_of_novel_order_15_of_Caudoviricetes		novel_subfamily_0_of_novel_family_0_of_novel_order_15_of_Caudoviricetes		novel_genus_0_of_novel_subfamily_0_of_novel_family_0_of_novel_order_15_of_Caudoviricetes
NC_042082.1	Stenotrophomonas phage vB_SmaS_DLP_5	149	True	96.542	Duplodnaviria	Duplodnaviria	Heunggongvirae	Heunggongvirae	Uroviricota	Uroviricota	Caudoviricetes	Caudoviricetes		novel_order_15_of_Caudoviricetes		novel_family_1_of_novel_order_15_of_Caudoviricetes		novel_subfamily_0_of_novel_family_1_of_novel_order_15_of_Caudoviricetes	Delepquintavirus	Delepquintavirus
NC_042345.1	Xylella phage Salvo	72	True	55.601	Duplodnaviria	Duplodnaviria	Heunggongvirae	Heunggongvirae	Uroviricota	Uroviricota	Caudoviricetes	Caudoviricetes		novel_order_16_of_Caudoviricetes	Casjensviridae	Casjensviridae		novel_subfamily_0_of_Casjensviridae	Salvovirus	Salvovirus
NC_052973.1	Xylella phage Bacata	68	True	56.232	Duplodnaviria	Duplodnaviria	Heunggongvirae	Heunggongvirae	Uroviricota	Uroviricota	Caudoviricetes	Caudoviricetes		novel_order_16_of_Caudoviricetes	Casjensviridae	Casjensviridae		novel_subfamily_0_of_Casjensviridae	Salvovirus	Salvovirus
NC_042344.1	Xylella phage Sano	77	True	56.147	Duplodnaviria	Duplodnaviria	Heunggongvirae	Heunggongvirae	Uroviricota	Uroviricota	Caudoviricetes	Caudoviricetes		novel_order_16_of_Caudoviricetes	Casjensviridae	Casjensviridae		novel_subfamily_0_of_Casjensviridae	Sanovirus	Sanovirus
NC_055839.1	Xanthomonas phage FoX4	89	True	60.418	Duplodnaviria	Duplodnaviria	Heunggongvirae	Heunggongvirae	Uroviricota	Uroviricota	Caudoviricetes	Caudoviricetes		novel_order_16_of_Caudoviricetes		Casjensviridae		novel_subfamily_1_of_Casjensviridae	Foxquatrovirus	Foxquatrovirus
NC_018283.1	Burkholderia phage vB_BceS_AH2	78	True	58.065	Duplodnaviria	Duplodnaviria	Heunggongvirae	Heunggongvirae	Uroviricota	Uroviricota	Caudoviricetes	Caudoviricetes		novel_order_16_of_Caudoviricetes	Casjensviridae	Casjensviridae		novel_subfamily_2_of_Casjensviridae	Ahduovirus	Ahduovirus
NC_005091.2	Burkholderia phage BcepNazgul	73	True	57.455	Duplodnaviria	Duplodnaviria	Heunggongvirae	Heunggongvirae	Uroviricota	Uroviricota	Caudoviricetes	Caudoviricetes		novel_order_16_of_Caudoviricetes	Casjensviridae	Casjensviridae		novel_subfamily_2_of_Casjensviridae	Nazgulvirus	Nazgulvirus
NC_053013.1	Pseudomonas phage vB_Pae-SS2019XI	83	True	57.567	Duplodnaviria	Duplodnaviria	Heunggongvirae	Heunggongvirae	Uroviricota	Uroviricota	Caudoviricetes	Caudoviricetes		novel_order_16_of_Caudoviricetes	Casjensviridae	Casjensviridae		novel_subfamily_3_of_Casjensviridae	Maxdohrnvirus	Maxdohrnvirus
NC_053014.1	Pectobacterium phage MA11	38	True	55.83	Duplodnaviria	Duplodnaviria	Heunggongvirae	Heunggongvirae	Uroviricota	Uroviricota	Caudoviricetes	Caudoviricetes		novel_order_16_of_Caudoviricetes	Casjensviridae	Casjensviridae		novel_subfamily_3_of_Casjensviridae	Newforgelanevirus	Newforgelanevirus
NC_053015.1	Pectobacterium phage MA12	38	True	58.573	Duplodnaviria	Duplodnaviria	Heunggongvirae	Heunggongvirae	Uroviricota	Uroviricota	Caudoviricetes	Caudoviricetes		novel_order_16_of_Caudoviricetes	Casjensviridae	Casjensviridae		novel_subfamily_3_of_Casjensviridae	Newforgelanevirus	Newforgelanevirus
NC_052978.1	Proteus phage Saba	76	True	60.056	Duplodnaviria	Duplodnaviria	Heunggongvirae	Heunggongvirae	Uroviricota	Uroviricota	Caudoviricetes	Caudoviricetes		novel_order_16_of_Caudoviricetes	Casjensviridae	Casjensviridae		novel_subfamily_4_of_Casjensviridae	Cenphatecvirus	Cenphatecvirus
NC_019417.1	Salmonella phage SPN19	72	True	59.203	Duplodnaviria	Duplodnaviria	Heunggongvirae	Heunggongvirae	Uroviricota	Uroviricota	Caudoviricetes	Caudoviricetes		novel_order_16_of_Caudoviricetes	Casjensviridae	Casjensviridae		novel_subfamily_4_of_Casjensviridae	Chivirus	Chivirus
NC_021315.1	Salmonella phage Chi	75	True	59.407	Duplodnaviria	Duplodnaviria	Heunggongvirae	Heunggongvirae	Uroviricota	Uroviricota	Caudoviricetes	Caudoviricetes		novel_order_16_of_Caudoviricetes	Casjensviridae	Casjensviridae		novel_subfamily_4_of_Casjensviridae	Chivirus	Chivirus
NC_021779.1	Salmonella phage FSL SP-030	71	True	59.746	Duplodnaviria	Duplodnaviria	Heunggongvirae	Heunggongvirae	Uroviricota	Uroviricota	Caudoviricetes	Caudoviricetes		novel_order_16_of_Caudoviricetes	Casjensviridae	Casjensviridae		novel_subfamily_4_of_Casjensviridae	Chivirus	Chivirus
NC_021780.1	Salmonella phage FSL SP-088	70	True	59.454	Duplodnaviria	Duplodnaviria	Heunggongvirae	Heunggongvirae	Uroviricota	Uroviricota	Caudoviricetes	Caudoviricetes		novel_order_16_of_Caudoviricetes	Casjensviridae	Casjensviridae		novel_subfamily_4_of_Casjensviridae	Chivirus	Chivirus
NC_021783.1	Salmonella phage iEPS5	73	True	59.254	Duplodnaviria	Duplodnaviria	Heunggongvirae	Heunggongvirae	Uroviricota	Uroviricota	Caudoviricetes	Caudoviricetes		novel_order_16_of_Caudoviricetes	Casjensviridae	Casjensviridae		novel_subfamily_4_of_Casjensviridae	Chivirus	Chivirus
NC_025442.1	Chivirus chi	75	True	59.578	Duplodnaviria	Duplodnaviria	Heunggongvirae	Heunggongvirae	Uroviricota	Uroviricota	Caudoviricetes	Caudoviricetes		novel_order_16_of_Caudoviricetes	Casjensviridae	Casjensviridae		novel_subfamily_4_of_Casjensviridae	Chivirus	Chivirus
NC_029045.1	Salmonella phage 37	105	True	60.216	Duplodnaviria	Duplodnaviria	Heunggongvirae	Heunggongvirae	Uroviricota	Uroviricota	Caudoviricetes	Caudoviricetes		novel_order_16_of_Caudoviricetes	Casjensviridae	Casjensviridae		novel_subfamily_4_of_Casjensviridae	Chivirus	Chivirus
NC_031228.1	Salmonella phage BP12C	76	True	60.606	Duplodnaviria	Duplodnaviria	Heunggongvirae	Heunggongvirae	Uroviricota	Uroviricota	Caudoviricetes	Caudoviricetes		novel_order_16_of_Caudoviricetes	Casjensviridae	Casjensviridae		novel_subfamily_4_of_Casjensviridae	Chivirus	Chivirus
NC_031930.1	Salmonella phage 118970_sal1	71	True	59.518	Duplodnaviria	Duplodnaviria	Heunggongvirae	Heunggongvirae	Uroviricota	Uroviricota	Caudoviricetes	Caudoviricetes		novel_order_16_of_Caudoviricetes	Casjensviridae	Casjensviridae		novel_subfamily_4_of_Casjensviridae	Chivirus	Chivirus
NC_048632.1	Salmonella phage 35	91	True	55.391	Duplodnaviria	Duplodnaviria	Heunggongvirae	Heunggongvirae	Uroviricota	Uroviricota	Caudoviricetes	Caudoviricetes		novel_order_16_of_Caudoviricetes	Casjensviridae	Casjensviridae		novel_subfamily_4_of_Casjensviridae	Chivirus	Chivirus
NC_048648.1	Salmonella phage ST-101	75	True	59.132	Duplodnaviria	Duplodnaviria	Heunggongvirae	Heunggongvirae	Uroviricota	Uroviricota	Caudoviricetes	Caudoviricetes		novel_order_16_of_Caudoviricetes	Casjensviridae	Casjensviridae		novel_subfamily_4_of_Casjensviridae	Chivirus	Chivirus
NC_048655.1	Salmonella phage BSPM4	78	True	59.097	Duplodnaviria	Duplodnaviria	Heunggongvirae	Heunggongvirae	Uroviricota	Uroviricota	Caudoviricetes	Caudoviricetes		novel_order_16_of_Caudoviricetes	Casjensviridae	Casjensviridae		novel_subfamily_4_of_Casjensviridae	Chivirus	Chivirus
NC_048666.1	Salmonella phage YSD1	71	True	58.916	Duplodnaviria	Duplodnaviria	Heunggongvirae	Heunggongvirae	Uroviricota	Uroviricota	Caudoviricetes	Caudoviricetes		novel_order_16_of_Caudoviricetes	Casjensviridae	Casjensviridae		novel_subfamily_4_of_Casjensviridae	Chivirus	Chivirus
NC_048683.1	Salmonella phage KFS-SE1	73	True	59.715	Duplodnaviria	Duplodnaviria	Heunggongvirae	Heunggongvirae	Uroviricota	Uroviricota	Caudoviricetes	Caudoviricetes		novel_order_16_of_Caudoviricetes	Casjensviridae	Casjensviridae		novel_subfamily_4_of_Casjensviridae	Chivirus	Chivirus
NC_048727.1	Salmonella phage Siskin	74	True	58.476	Duplodnaviria	Duplodnaviria	Heunggongvirae	Heunggongvirae	Uroviricota	Uroviricota	Caudoviricetes	Caudoviricetes		novel_order_16_of_Caudoviricetes	Casjensviridae	Casjensviridae		novel_subfamily_4_of_Casjensviridae	Chivirus	Chivirus
NC_052991.1	Serratia phage KpYy 1 41	63	True	54.417	Duplodnaviria	Duplodnaviria	Heunggongvirae	Heunggongvirae	Uroviricota	Uroviricota	Caudoviricetes	Caudoviricetes		novel_order_16_of_Caudoviricetes	Casjensviridae	Casjensviridae		novel_subfamily_4_of_Casjensviridae	Chivirus	Chivirus
NC_052999.1	Salmonella phage ER24	74	True	60.438	Duplodnaviria	Duplodnaviria	Heunggongvirae	Heunggongvirae	Uroviricota	Uroviricota	Caudoviricetes	Caudoviricetes		novel_order_16_of_Caudoviricetes	Casjensviridae	Casjensviridae		novel_subfamily_4_of_Casjensviridae	Chivirus	Chivirus
NC_053000.1	Salmonella phage SeWh-1	70	True	59.878	Duplodnaviria	Duplodnaviria	Heunggongvirae	Heunggongvirae	Uroviricota	Uroviricota	Caudoviricetes	Caudoviricetes		novel_order_16_of_Caudoviricetes	Casjensviridae	Casjensviridae		novel_subfamily_4_of_Casjensviridae	Chivirus	Chivirus
NC_019524.2	Hafnia phage Enc34	80	True	60.496	Duplodnaviria	Duplodnaviria	Heunggongvirae	Heunggongvirae	Uroviricota	Uroviricota	Caudoviricetes	Caudoviricetes		novel_order_16_of_Caudoviricetes	Casjensviridae	Casjensviridae		novel_subfamily_4_of_Casjensviridae	Enchivirus	Enchivirus
NC_053011.1	Erwinia phage pEp_SNUABM_08	79	True	62.716	Duplodnaviria	Duplodnaviria	Heunggongvirae	Heunggongvirae	Uroviricota	Uroviricota	Caudoviricetes	Caudoviricetes		novel_order_16_of_Caudoviricetes	Casjensviridae	Casjensviridae		novel_subfamily_4_of_Casjensviridae	Gwanakrovirus	Gwanakrovirus
NC_052989.1	Cronobacter phage JC01	76	True	61.736	Duplodnaviria	Duplodnaviria	Heunggongvirae	Heunggongvirae	Uroviricota	Uroviricota	Caudoviricetes	Caudoviricetes		novel_order_16_of_Caudoviricetes	Casjensviridae	Casjensviridae		novel_subfamily_4_of_Casjensviridae	Jacunavirus	Jacunavirus
NC_052979.1	Providencia phage Kokobel1	70	True	59.837	Duplodnaviria	Duplodnaviria	Heunggongvirae	Heunggongvirae	Uroviricota	Uroviricota	Caudoviricetes	Caudoviricetes		novel_order_16_of_Caudoviricetes	Casjensviridae	Casjensviridae		novel_subfamily_4_of_Casjensviridae	Kokobelvirus	Kokobelvirus
NC_028812.1	Proteus phage pPM_01	70	True	58.546	Duplodnaviria	Duplodnaviria	Heunggongvirae	Heunggongvirae	Uroviricota	Uroviricota	Caudoviricetes	Caudoviricetes		novel_order_16_of_Caudoviricetes	Casjensviridae	Casjensviridae		novel_subfamily_4_of_Casjensviridae	Lavrentievavirus	Lavrentievavirus
NC_052980.1	Proteus phage ASh-2020a	68	True	59.078	Duplodnaviria	Duplodnaviria	Heunggongvirae	Heunggongvirae	Uroviricota	Uroviricota	Caudoviricetes	Caudoviricetes		novel_order_16_of_Caudoviricetes	Casjensviridae	Casjensviridae		novel_subfamily_4_of_Casjensviridae	Lavrentievavirus	Lavrentievavirus
NC_052981.1	Proteus phage PM87	57	True	59.128	Duplodnaviria	Duplodnaviria	Heunggongvirae	Heunggongvirae	Uroviricota	Uroviricota	Caudoviricetes	Caudoviricetes		novel_order_16_of_Caudoviricetes	Casjensviridae	Casjensviridae		novel_subfamily_4_of_Casjensviridae	Lavrentievavirus	Lavrentievavirus
NC_052983.1	Escherichia phage E21	64	True	58.536	Duplodnaviria	Duplodnaviria	Heunggongvirae	Heunggongvirae	Uroviricota	Uroviricota	Caudoviricetes	Caudoviricetes		novel_order_16_of_Caudoviricetes	Casjensviridae	Casjensviridae		novel_subfamily_4_of_Casjensviridae	Lavrentievavirus	Lavrentievavirus
NC_018832.1	Providencia phage Redjac	41	True	58.104	Duplodnaviria	Duplodnaviria	Heunggongvirae	Heunggongvirae	Uroviricota	Uroviricota	Caudoviricetes	Caudoviricetes		novel_order_16_of_Caudoviricetes	Casjensviridae	Casjensviridae		novel_subfamily_4_of_Casjensviridae	Redjacvirus	Redjacvirus
NC_053009.1	Providencia phage vB_PreS-PibeRecoleta	73	True	60.727	Duplodnaviria	Duplodnaviria	Heunggongvirae	Heunggongvirae	Uroviricota	Uroviricota	Caudoviricetes	Caudoviricetes		novel_order_16_of_Caudoviricetes	Casjensviridae	Casjensviridae		novel_subfamily_4_of_Casjensviridae	Redjacvirus	Redjacvirus
NC_053010.1	Providencia phage vB_PreS-Stilesk	73	True	60.924	Duplodnaviria	Duplodnaviria	Heunggongvirae	Heunggongvirae	Uroviricota	Uroviricota	Caudoviricetes	Caudoviricetes		novel_order_16_of_Caudoviricetes	Casjensviridae	Casjensviridae		novel_subfamily_4_of_Casjensviridae	Redjacvirus	Redjacvirus
NC_052984.1	Aeromonas phage vB_AhyS-A18P4	73	True	60.975	Duplodnaviria	Duplodnaviria	Heunggongvirae	Heunggongvirae	Uroviricota	Uroviricota	Caudoviricetes	Caudoviricetes		novel_order_16_of_Caudoviricetes	Casjensviridae	Casjensviridae		novel_subfamily_4_of_Casjensviridae	Sharonstreetvirus	Sharonstreetvirus
NC_052985.1	Aeromonas phage LAh_7	75	True	61.426	Duplodnaviria	Duplodnaviria	Heunggongvirae	Heunggongvirae	Uroviricota	Uroviricota	Caudoviricetes	Caudoviricetes		novel_order_16_of_Caudoviricetes	Casjensviridae	Casjensviridae		novel_subfamily_4_of_Casjensviridae	Sharonstreetvirus	Sharonstreetvirus
NC_052986.1	Aeromonas phage BUCT551	74	True	61.382	Duplodnaviria	Duplodnaviria	Heunggongvirae	Heunggongvirae	Uroviricota	Uroviricota	Caudoviricetes	Caudoviricetes		novel_order_16_of_Caudoviricetes	Casjensviridae	Casjensviridae		novel_subfamily_4_of_Casjensviridae	Sharonstreetvirus	Sharonstreetvirus
OP792756_Aeromonas_phage_phiA034			False			Duplodnaviria		Heunggongvirae		Uroviricota		Caudoviricetes		novel_order_16_of_Caudoviricetes		Casjensviridae		novel_subfamily_4_of_Casjensviridae		Sharonstreetvirus
NC_048670.1	Klebsiella phage KPN N137	79	True	59.1	Duplodnaviria	Duplodnaviria	Heunggongvirae	Heunggongvirae	Uroviricota	Uroviricota	Caudoviricetes	Caudoviricetes		novel_order_16_of_Caudoviricetes	Casjensviridae	Casjensviridae		novel_subfamily_4_of_Casjensviridae	Yonseivirus	Yonseivirus
NC_048732.1	Klebsiella phage Seifer	82	True	58.197	Duplodnaviria	Duplodnaviria	Heunggongvirae	Heunggongvirae	Uroviricota	Uroviricota	Caudoviricetes	Caudoviricetes		novel_order_16_of_Caudoviricetes	Casjensviridae	Casjensviridae		novel_subfamily_4_of_Casjensviridae	Yonseivirus	Yonseivirus
NC_048805.1	Klebsiella phage Soft	87	True	57.805	Duplodnaviria	Duplodnaviria	Heunggongvirae	Heunggongvirae	Uroviricota	Uroviricota	Caudoviricetes	Caudoviricetes		novel_order_16_of_Caudoviricetes	Casjensviridae	Casjensviridae		novel_subfamily_4_of_Casjensviridae	Yonseivirus	Yonseivirus
NC_052987.1	Klebsiella phage KPN N98	79	True	59.214	Duplodnaviria	Duplodnaviria	Heunggongvirae	Heunggongvirae	Uroviricota	Uroviricota	Caudoviricetes	Caudoviricetes		novel_order_16_of_Caudoviricetes	Casjensviridae	Casjensviridae		novel_subfamily_4_of_Casjensviridae	Yonseivirus	Yonseivirus
NC_052988.1	Klebsiella phage KPN U2874	80	True	59.087	Duplodnaviria	Duplodnaviria	Heunggongvirae	Heunggongvirae	Uroviricota	Uroviricota	Caudoviricetes	Caudoviricetes		novel_order_16_of_Caudoviricetes	Casjensviridae	Casjensviridae		novel_subfamily_4_of_Casjensviridae	Yonseivirus	Yonseivirus
NC_053008.1	Salmonella phage SAP012	72	True	59.618	Duplodnaviria	Duplodnaviria	Heunggongvirae	Heunggongvirae	Uroviricota	Uroviricota	Caudoviricetes	Caudoviricetes		novel_order_16_of_Caudoviricetes	Casjensviridae	Casjensviridae		novel_subfamily_4_of_Casjensviridae	Zhonglingvirus	Zhonglingvirus
NC_053012.1	Serratia phage JS26	84	True	63.971	Duplodnaviria	Duplodnaviria	Heunggongvirae	Heunggongvirae	Uroviricota	Uroviricota	Caudoviricetes	Caudoviricetes		novel_order_16_of_Caudoviricetes	Casjensviridae	Casjensviridae		novel_subfamily_5_of_Casjensviridae	Dunedinvirus	Dunedinvirus
NC_052974.1	Achromobacter phage vB_AchrS_AchV4	82	True	59.489	Duplodnaviria	Duplodnaviria	Heunggongvirae	Heunggongvirae	Uroviricota	Uroviricota	Caudoviricetes	Caudoviricetes		novel_order_16_of_Caudoviricetes	Casjensviridae	Casjensviridae		novel_subfamily_6_of_Casjensviridae	Gediminasvirus	Gediminasvirus
NC_052976.1	Pseudomonas phage PspYZU01	67	True	58.279	Duplodnaviria	Duplodnaviria	Heunggongvirae	Heunggongvirae	Uroviricota	Uroviricota	Caudoviricetes	Caudoviricetes		novel_order_16_of_Caudoviricetes	Casjensviridae	Casjensviridae		novel_subfamily_6_of_Casjensviridae	Phobosvirus	Phobosvirus
NC_052977.1	Bacteriophage Phobos	63	True	56.734	Duplodnaviria	Duplodnaviria	Heunggongvirae	Heunggongvirae	Uroviricota	Uroviricota	Caudoviricetes	Caudoviricetes		novel_order_16_of_Caudoviricetes	Casjensviridae	Casjensviridae		novel_subfamily_6_of_Casjensviridae	Phobosvirus	Phobosvirus
NC_052975.1	Klebsiella phage YMC16/01/N133_KPN_BP	70	True	58.387	Duplodnaviria	Duplodnaviria	Heunggongvirae	Heunggongvirae	Uroviricota	Uroviricota	Caudoviricetes	Caudoviricetes		novel_order_16_of_Caudoviricetes	Casjensviridae	Casjensviridae		novel_subfamily_6_of_Casjensviridae	Seodaemunguvirus	Seodaemunguvirus
NC_052968.1	Synechococcus virus S-ESS1	52	True	60.362	Duplodnaviria	Duplodnaviria	Heunggongvirae	Heunggongvirae	Uroviricota	Uroviricota	Caudoviricetes	Caudoviricetes		novel_order_16_of_Caudoviricetes	Casjensviridae	Casjensviridae		novel_subfamily_7_of_Casjensviridae	Sessunavirus	Sessunavirus
HQ632855.1	Ruegeria phage DSS3-P1	78	True	60.467	Duplodnaviria	Duplodnaviria	Heunggongvirae	Heunggongvirae	Uroviricota	Uroviricota	Caudoviricetes	Caudoviricetes		novel_order_16_of_Caudoviricetes	Casjensviridae	Casjensviridae		novel_subfamily_7_of_Casjensviridae		novel_genus_0_of_novel_subfamily_7_of_Casjensviridae
NC_052969.1	Ruegeria phage vB_RpoS-V16	83	True	61.382	Duplodnaviria	Duplodnaviria	Heunggongvirae	Heunggongvirae	Uroviricota	Uroviricota	Caudoviricetes	Caudoviricetes		novel_order_16_of_Caudoviricetes	Casjensviridae	Casjensviridae		novel_subfamily_7_of_Casjensviridae		novel_genus_0_of_novel_subfamily_7_of_Casjensviridae
NC_052970.1	Ruegeria phage vB_RpoS-V18	82	True	59.111	Duplodnaviria	Duplodnaviria	Heunggongvirae	Heunggongvirae	Uroviricota	Uroviricota	Caudoviricetes	Caudoviricetes		novel_order_16_of_Caudoviricetes	Casjensviridae	Casjensviridae		novel_subfamily_7_of_Casjensviridae		novel_genus_0_of_novel_subfamily_7_of_Casjensviridae
NC_052971.1	Ruegeria phage vB_RpoS-V11	82	True	59.549	Duplodnaviria	Duplodnaviria	Heunggongvirae	Heunggongvirae	Uroviricota	Uroviricota	Caudoviricetes	Caudoviricetes		novel_order_16_of_Caudoviricetes	Casjensviridae	Casjensviridae		novel_subfamily_7_of_Casjensviridae		novel_genus_0_of_novel_subfamily_7_of_Casjensviridae
NC_052972.1	Ruegeria phage vB_RpoS-V7	84	True	59.573	Duplodnaviria	Duplodnaviria	Heunggongvirae	Heunggongvirae	Uroviricota	Uroviricota	Caudoviricetes	Caudoviricetes		novel_order_16_of_Caudoviricetes	Casjensviridae	Casjensviridae		novel_subfamily_7_of_Casjensviridae		novel_genus_0_of_novel_subfamily_7_of_Casjensviridae
NC_020853.1	Loktanella phage pCB2051-A	76	True	56.958	Duplodnaviria	Duplodnaviria	Heunggongvirae	Heunggongvirae	Uroviricota	Uroviricota	Caudoviricetes	Caudoviricetes		novel_order_16_of_Caudoviricetes	Casjensviridae	Casjensviridae		novel_subfamily_8_of_Casjensviridae	Broinstvirus	Broinstvirus
NC_029106.1	Achromobacter phage phiAxp-2	86	True	62.22	Duplodnaviria	Duplodnaviria	Heunggongvirae	Heunggongvirae	Uroviricota	Uroviricota	Caudoviricetes	Caudoviricetes		novel_order_16_of_Caudoviricetes	Casjensviridae	Casjensviridae		novel_subfamily_9_of_Casjensviridae	Fengtaivirus	Fengtaivirus
NC_030945.1	Bacillus phage BalMu-1	56	True	39.873	Duplodnaviria	Duplodnaviria	Heunggongvirae	Heunggongvirae	Uroviricota	Uroviricota	Caudoviricetes	Caudoviricetes		novel_order_16_of_Caudoviricetes		novel_family_0_of_novel_order_16_of_Caudoviricetes		novel_subfamily_0_of_novel_family_0_of_novel_order_16_of_Caudoviricetes		novel_genus_0_of_novel_subfamily_0_of_novel_family_0_of_novel_order_16_of_Caudoviricetes
NC_047913.1	Faecalibacterium phage FP_Mushu	54	True	36.636	Duplodnaviria	Duplodnaviria	Heunggongvirae	Heunggongvirae	Uroviricota	Uroviricota	Caudoviricetes	Caudoviricetes		novel_order_16_of_Caudoviricetes		novel_family_0_of_novel_order_16_of_Caudoviricetes		novel_subfamily_1_of_novel_family_0_of_novel_order_16_of_Caudoviricetes	Mushuvirus	Mushuvirus
M64097.1	Escherichia phage Mu	39	True	10.661	Duplodnaviria	Duplodnaviria	Heunggongvirae	Heunggongvirae	Uroviricota	Uroviricota	Caudoviricetes	Caudoviricetes		novel_order_16_of_Caudoviricetes		novel_family_1_of_novel_order_16_of_Caudoviricetes		novel_subfamily_0_of_novel_family_1_of_novel_order_16_of_Caudoviricetes	Muvirus	Muvirus
NC_013594.1	Escherichia phage D108	57	True	37.235	Duplodnaviria	Duplodnaviria	Heunggongvirae	Heunggongvirae	Uroviricota	Uroviricota	Caudoviricetes	Caudoviricetes		novel_order_16_of_Caudoviricetes		novel_family_1_of_novel_order_16_of_Caudoviricetes		novel_subfamily_0_of_novel_family_1_of_novel_order_16_of_Caudoviricetes	Muvirus	Muvirus
NC_027382.1	Shigella phage SfMu	55	True	37.146	Duplodnaviria	Duplodnaviria	Heunggongvirae	Heunggongvirae	Uroviricota	Uroviricota	Caudoviricetes	Caudoviricetes		novel_order_16_of_Caudoviricetes		novel_family_1_of_novel_order_16_of_Caudoviricetes		novel_subfamily_0_of_novel_family_1_of_novel_order_16_of_Caudoviricetes	Muvirus	Muvirus
NC_021070.1	Vibrio phage martha 12B12	51	True	33.277	Duplodnaviria	Duplodnaviria	Heunggongvirae	Heunggongvirae	Uroviricota	Uroviricota	Caudoviricetes	Caudoviricetes		novel_order_16_of_Caudoviricetes		novel_family_1_of_novel_order_16_of_Caudoviricetes		novel_subfamily_1_of_novel_family_1_of_novel_order_16_of_Caudoviricetes		novel_genus_0_of_novel_subfamily_1_of_novel_family_1_of_novel_order_16_of_Caudoviricetes
KF302035.1	Pseudoalteromonas phage HS6		True	35.33	Duplodnaviria	Duplodnaviria	Heunggongvirae	Heunggongvirae	Uroviricota	Uroviricota	Caudoviricetes	Caudoviricetes		novel_order_16_of_Caudoviricetes		novel_family_1_of_novel_order_16_of_Caudoviricetes		novel_subfamily_2_of_novel_family_1_of_novel_order_16_of_Caudoviricetes		novel_genus_0_of_novel_subfamily_2_of_novel_family_1_of_novel_order_16_of_Caudoviricetes
NC_005882.1	Burkholderia phage BcepMu	53	True	36.748	Duplodnaviria	Duplodnaviria	Heunggongvirae	Heunggongvirae	Uroviricota	Uroviricota	Caudoviricetes	Caudoviricetes		novel_order_16_of_Caudoviricetes		novel_family_2_of_novel_order_16_of_Caudoviricetes		novel_subfamily_0_of_novel_family_2_of_novel_order_16_of_Caudoviricetes	Bcepmuvirus	Bcepmuvirus
NC_009237.1	Burkholderia phage phiE255	55	True	37.446	Duplodnaviria	Duplodnaviria	Heunggongvirae	Heunggongvirae	Uroviricota	Uroviricota	Caudoviricetes	Caudoviricetes		novel_order_16_of_Caudoviricetes		novel_family_2_of_novel_order_16_of_Caudoviricetes		novel_subfamily_0_of_novel_family_2_of_novel_order_16_of_Caudoviricetes	Bcepmuvirus	Bcepmuvirus
NC_019455.1	Haemophilus phage SuMu	55	True	37.151	Duplodnaviria	Duplodnaviria	Heunggongvirae	Heunggongvirae	Uroviricota	Uroviricota	Caudoviricetes	Caudoviricetes		novel_order_16_of_Caudoviricetes		novel_family_3_of_novel_order_16_of_Caudoviricetes		novel_subfamily_0_of_novel_family_3_of_novel_order_16_of_Caudoviricetes		novel_genus_0_of_novel_subfamily_0_of_novel_family_3_of_novel_order_16_of_Caudoviricetes
NC_028766.1	Mannheimia phage vB_MhM_3927AP2	50	True	33.755	Duplodnaviria	Duplodnaviria	Heunggongvirae	Heunggongvirae	Uroviricota	Uroviricota	Caudoviricetes	Caudoviricetes		novel_order_16_of_Caudoviricetes		novel_family_3_of_novel_order_16_of_Caudoviricetes		novel_subfamily_0_of_novel_family_3_of_novel_order_16_of_Caudoviricetes		novel_genus_1_of_novel_subfamily_0_of_novel_family_3_of_novel_order_16_of_Caudoviricetes
MH719194.1	Pseudomonas phage Ps60	56	True	39.676	Duplodnaviria	Duplodnaviria	Heunggongvirae	Heunggongvirae	Uroviricota	Uroviricota	Caudoviricetes	Caudoviricetes		novel_order_16_of_Caudoviricetes		novel_family_3_of_novel_order_16_of_Caudoviricetes		novel_subfamily_1_of_novel_family_3_of_novel_order_16_of_Caudoviricetes	Beetrevirus	Beetrevirus
MK511059.1	Pseudomonas phage vB_Pae_CF78a	57	True	39.705	Duplodnaviria	Duplodnaviria	Heunggongvirae	Heunggongvirae	Uroviricota	Uroviricota	Caudoviricetes	Caudoviricetes		novel_order_16_of_Caudoviricetes		novel_family_3_of_novel_order_16_of_Caudoviricetes		novel_subfamily_1_of_novel_family_3_of_novel_order_16_of_Caudoviricetes	Beetrevirus	Beetrevirus
MN536027.1	Pseudomonas phage vB_Pae-SS2019XII	55	True	39.701	Duplodnaviria	Duplodnaviria	Heunggongvirae	Heunggongvirae	Uroviricota	Uroviricota	Caudoviricetes	Caudoviricetes		novel_order_16_of_Caudoviricetes		novel_family_3_of_novel_order_16_of_Caudoviricetes		novel_subfamily_1_of_novel_family_3_of_novel_order_16_of_Caudoviricetes	Beetrevirus	Beetrevirus
NC_006548.1	Pseudomonas phage B3	59	True	38.439	Duplodnaviria	Duplodnaviria	Heunggongvirae	Heunggongvirae	Uroviricota	Uroviricota	Caudoviricetes	Caudoviricetes		novel_order_16_of_Caudoviricetes		novel_family_3_of_novel_order_16_of_Caudoviricetes		novel_subfamily_1_of_novel_family_3_of_novel_order_16_of_Caudoviricetes	Beetrevirus	Beetrevirus
NC_027986.1	Pseudomonas phage JD18	52	True	39.014	Duplodnaviria	Duplodnaviria	Heunggongvirae	Heunggongvirae	Uroviricota	Uroviricota	Caudoviricetes	Caudoviricetes		novel_order_16_of_Caudoviricetes		novel_family_3_of_novel_order_16_of_Caudoviricetes		novel_subfamily_1_of_novel_family_3_of_novel_order_16_of_Caudoviricetes	Beetrevirus	Beetrevirus
NC_028667.1	Pseudomonas phage vB_PaeS_PM105	56	True	39.593	Duplodnaviria	Duplodnaviria	Heunggongvirae	Heunggongvirae	Uroviricota	Uroviricota	Caudoviricetes	Caudoviricetes		novel_order_16_of_Caudoviricetes		novel_family_3_of_novel_order_16_of_Caudoviricetes		novel_subfamily_1_of_novel_family_3_of_novel_order_16_of_Caudoviricetes	Beetrevirus	Beetrevirus
NC_042135.1	Pseudomonas phage JBD67	52	True	38.232	Duplodnaviria	Duplodnaviria	Heunggongvirae	Heunggongvirae	Uroviricota	Uroviricota	Caudoviricetes	Caudoviricetes		novel_order_16_of_Caudoviricetes		novel_family_3_of_novel_order_16_of_Caudoviricetes		novel_subfamily_1_of_novel_family_3_of_novel_order_16_of_Caudoviricetes	Beetrevirus	Beetrevirus
NC_005178.1	Pseudomonas phage D3112	55	True	37.611	Duplodnaviria	Duplodnaviria	Heunggongvirae	Heunggongvirae	Uroviricota	Uroviricota	Caudoviricetes	Caudoviricetes		novel_order_16_of_Caudoviricetes		novel_family_3_of_novel_order_16_of_Caudoviricetes		novel_subfamily_1_of_novel_family_3_of_novel_order_16_of_Caudoviricetes	Casadabanvirus	Casadabanvirus
NC_008717.1	Pseudomonas phage DMS3	52	True	36.415	Duplodnaviria	Duplodnaviria	Heunggongvirae	Heunggongvirae	Uroviricota	Uroviricota	Caudoviricetes	Caudoviricetes		novel_order_16_of_Caudoviricetes		novel_family_3_of_novel_order_16_of_Caudoviricetes		novel_subfamily_1_of_novel_family_3_of_novel_order_16_of_Caudoviricetes	Casadabanvirus	Casadabanvirus
NC_009818.1	Pseudomonas phage MP22	51	True	36.409	Duplodnaviria	Duplodnaviria	Heunggongvirae	Heunggongvirae	Uroviricota	Uroviricota	Caudoviricetes	Caudoviricetes		novel_order_16_of_Caudoviricetes		novel_family_3_of_novel_order_16_of_Caudoviricetes		novel_subfamily_1_of_novel_family_3_of_novel_order_16_of_Caudoviricetes	Casadabanvirus	Casadabanvirus
NC_011611.1	Pseudomonas phage MP38	51	True	36.885	Duplodnaviria	Duplodnaviria	Heunggongvirae	Heunggongvirae	Uroviricota	Uroviricota	Caudoviricetes	Caudoviricetes		novel_order_16_of_Caudoviricetes		novel_family_3_of_novel_order_16_of_Caudoviricetes		novel_subfamily_1_of_novel_family_3_of_novel_order_16_of_Caudoviricetes	Casadabanvirus	Casadabanvirus
NC_011613.1	Pseudomonas phage MP29	51	True	36.632	Duplodnaviria	Duplodnaviria	Heunggongvirae	Heunggongvirae	Uroviricota	Uroviricota	Caudoviricetes	Caudoviricetes		novel_order_16_of_Caudoviricetes		novel_family_3_of_novel_order_16_of_Caudoviricetes		novel_subfamily_1_of_novel_family_3_of_novel_order_16_of_Caudoviricetes	Casadabanvirus	Casadabanvirus
NC_018274.1	Pseudomonas phage MP42	53	True	36.847	Duplodnaviria	Duplodnaviria	Heunggongvirae	Heunggongvirae	Uroviricota	Uroviricota	Caudoviricetes	Caudoviricetes		novel_order_16_of_Caudoviricetes		novel_family_3_of_novel_order_16_of_Caudoviricetes		novel_subfamily_1_of_novel_family_3_of_novel_order_16_of_Caudoviricetes	Casadabanvirus	Casadabanvirus
NC_020198.1	Pseudomonas phage JBD30	56	True	36.947	Duplodnaviria	Duplodnaviria	Heunggongvirae	Heunggongvirae	Uroviricota	Uroviricota	Caudoviricetes	Caudoviricetes		novel_order_16_of_Caudoviricetes		novel_family_3_of_novel_order_16_of_Caudoviricetes		novel_subfamily_1_of_novel_family_3_of_novel_order_16_of_Caudoviricetes	Casadabanvirus	Casadabanvirus
NC_020200.1	Pseudomonas phage JBD88a	55	True	36.429	Duplodnaviria	Duplodnaviria	Heunggongvirae	Heunggongvirae	Uroviricota	Uroviricota	Caudoviricetes	Caudoviricetes		novel_order_16_of_Caudoviricetes		novel_family_3_of_novel_order_16_of_Caudoviricetes		novel_subfamily_1_of_novel_family_3_of_novel_order_16_of_Caudoviricetes	Casadabanvirus	Casadabanvirus
NC_020202.1	Pseudomonas phage JBD5	59	True	37.74	Duplodnaviria	Duplodnaviria	Heunggongvirae	Heunggongvirae	Uroviricota	Uroviricota	Caudoviricetes	Caudoviricetes		novel_order_16_of_Caudoviricetes		novel_family_3_of_novel_order_16_of_Caudoviricetes		novel_subfamily_1_of_novel_family_3_of_novel_order_16_of_Caudoviricetes	Casadabanvirus	Casadabanvirus
NC_020203.1	Pseudomonas phage JBD24	58	True	37.095	Duplodnaviria	Duplodnaviria	Heunggongvirae	Heunggongvirae	Uroviricota	Uroviricota	Caudoviricetes	Caudoviricetes		novel_order_16_of_Caudoviricetes		novel_family_3_of_novel_order_16_of_Caudoviricetes		novel_subfamily_1_of_novel_family_3_of_novel_order_16_of_Caudoviricetes	Casadabanvirus	Casadabanvirus
NC_023700.1	Pseudomonas phage PA1/KOR/2010	51	True	34.553	Duplodnaviria	Duplodnaviria	Heunggongvirae	Heunggongvirae	Uroviricota	Uroviricota	Caudoviricetes	Caudoviricetes		novel_order_16_of_Caudoviricetes		novel_family_3_of_novel_order_16_of_Caudoviricetes		novel_subfamily_1_of_novel_family_3_of_novel_order_16_of_Caudoviricetes	Casadabanvirus	Casadabanvirus
NC_024330.1	Pseudomonas phage JD024	58	True	37.38	Duplodnaviria	Duplodnaviria	Heunggongvirae	Heunggongvirae	Uroviricota	Uroviricota	Caudoviricetes	Caudoviricetes		novel_order_16_of_Caudoviricetes		novel_family_3_of_novel_order_16_of_Caudoviricetes		novel_subfamily_1_of_novel_family_3_of_novel_order_16_of_Caudoviricetes	Casadabanvirus	Casadabanvirus
NC_024782.1	Pseudomonas phage MP48	50	True	36.838	Duplodnaviria	Duplodnaviria	Heunggongvirae	Heunggongvirae	Uroviricota	Uroviricota	Caudoviricetes	Caudoviricetes		novel_order_16_of_Caudoviricetes		novel_family_3_of_novel_order_16_of_Caudoviricetes		novel_subfamily_1_of_novel_family_3_of_novel_order_16_of_Caudoviricetes	Casadabanvirus	Casadabanvirus
NC_026601.1	Pseudomonas phage vB_PaeS_PAO1_Ab30	59	True	37.238	Duplodnaviria	Duplodnaviria	Heunggongvirae	Heunggongvirae	Uroviricota	Uroviricota	Caudoviricetes	Caudoviricetes		novel_order_16_of_Caudoviricetes		novel_family_3_of_novel_order_16_of_Caudoviricetes		novel_subfamily_1_of_novel_family_3_of_novel_order_16_of_Caudoviricetes	Casadabanvirus	Casadabanvirus
NC_027298.1	Pseudomonas phage LPB1	54	True	36.814	Duplodnaviria	Duplodnaviria	Heunggongvirae	Heunggongvirae	Uroviricota	Uroviricota	Caudoviricetes	Caudoviricetes		novel_order_16_of_Caudoviricetes		novel_family_3_of_novel_order_16_of_Caudoviricetes		novel_subfamily_1_of_novel_family_3_of_novel_order_16_of_Caudoviricetes	Casadabanvirus	Casadabanvirus
NC_027384.1	Pseudomonas phage H70	58	True	37.359	Duplodnaviria	Duplodnaviria	Heunggongvirae	Heunggongvirae	Uroviricota	Uroviricota	Caudoviricetes	Caudoviricetes		novel_order_16_of_Caudoviricetes		novel_family_3_of_novel_order_16_of_Caudoviricetes		novel_subfamily_1_of_novel_family_3_of_novel_order_16_of_Caudoviricetes	Casadabanvirus	Casadabanvirus
NC_030908.1	Pseudomonas phage JBD69	57	True	36.938	Duplodnaviria	Duplodnaviria	Heunggongvirae	Heunggongvirae	Uroviricota	Uroviricota	Caudoviricetes	Caudoviricetes		novel_order_16_of_Caudoviricetes		novel_family_3_of_novel_order_16_of_Caudoviricetes		novel_subfamily_1_of_novel_family_3_of_novel_order_16_of_Caudoviricetes	Casadabanvirus	Casadabanvirus
NC_030918.1	Pseudomonas phage JBD93	55	True	36.629	Duplodnaviria	Duplodnaviria	Heunggongvirae	Heunggongvirae	Uroviricota	Uroviricota	Caudoviricetes	Caudoviricetes		novel_order_16_of_Caudoviricetes		novel_family_3_of_novel_order_16_of_Caudoviricetes		novel_subfamily_1_of_novel_family_3_of_novel_order_16_of_Caudoviricetes	Casadabanvirus	Casadabanvirus
NC_041851.1	Pseudomonas phage F_HA0480sp/Pa1651	55	True	37.374	Duplodnaviria	Duplodnaviria	Heunggongvirae	Heunggongvirae	Uroviricota	Uroviricota	Caudoviricetes	Caudoviricetes		novel_order_16_of_Caudoviricetes		novel_family_3_of_novel_order_16_of_Caudoviricetes		novel_subfamily_1_of_novel_family_3_of_novel_order_16_of_Caudoviricetes	Casadabanvirus	Casadabanvirus
NC_061432.1	Pseudomonas phage YMC12/01/R24	70	True	46.148	Duplodnaviria	Duplodnaviria	Heunggongvirae	Heunggongvirae	Uroviricota	Uroviricota	Caudoviricetes	Caudoviricetes		novel_order_16_of_Caudoviricetes		novel_family_3_of_novel_order_16_of_Caudoviricetes		novel_subfamily_1_of_novel_family_3_of_novel_order_16_of_Caudoviricetes	Casadabanvirus	Casadabanvirus
NC_061433.1	Pseudomonas phage Spike	59	True	37.729	Duplodnaviria	Duplodnaviria	Heunggongvirae	Heunggongvirae	Uroviricota	Uroviricota	Caudoviricetes	Caudoviricetes		novel_order_16_of_Caudoviricetes		novel_family_3_of_novel_order_16_of_Caudoviricetes		novel_subfamily_1_of_novel_family_3_of_novel_order_16_of_Caudoviricetes	Casadabanvirus	Casadabanvirus
NC_061434.1	Pseudomonas phage YMC12/01/R960	56	True	37.011	Duplodnaviria	Duplodnaviria	Heunggongvirae	Heunggongvirae	Uroviricota	Uroviricota	Caudoviricetes	Caudoviricetes		novel_order_16_of_Caudoviricetes		novel_family_3_of_novel_order_16_of_Caudoviricetes		novel_subfamily_1_of_novel_family_3_of_novel_order_16_of_Caudoviricetes	Casadabanvirus	Casadabanvirus
NC_061435.1	Pseudomonas phage JBD26	61	True	37.84	Duplodnaviria	Duplodnaviria	Heunggongvirae	Heunggongvirae	Uroviricota	Uroviricota	Caudoviricetes	Caudoviricetes		novel_order_16_of_Caudoviricetes		novel_family_3_of_novel_order_16_of_Caudoviricetes		novel_subfamily_1_of_novel_family_3_of_novel_order_16_of_Caudoviricetes	Casadabanvirus	Casadabanvirus
NC_061436.1	Pseudomonas phage AIIMS-Pa-B1	56	True	37.578	Duplodnaviria	Duplodnaviria	Heunggongvirae	Heunggongvirae	Uroviricota	Uroviricota	Caudoviricetes	Caudoviricetes		novel_order_16_of_Caudoviricetes		novel_family_3_of_novel_order_16_of_Caudoviricetes		novel_subfamily_1_of_novel_family_3_of_novel_order_16_of_Caudoviricetes	Casadabanvirus	Casadabanvirus
NC_061437.1	Pseudomonas phage vB_PaeS_PAO1_HW12		True	37.496	Duplodnaviria	Duplodnaviria	Heunggongvirae	Heunggongvirae	Uroviricota	Uroviricota	Caudoviricetes	Caudoviricetes		novel_order_16_of_Caudoviricetes		novel_family_3_of_novel_order_16_of_Caudoviricetes		novel_subfamily_1_of_novel_family_3_of_novel_order_16_of_Caudoviricetes	Casadabanvirus	Casadabanvirus
NC_061438.1	Pseudomonas phage F_ET309sp/Pa1651	56	True	37.414	Duplodnaviria	Duplodnaviria	Heunggongvirae	Heunggongvirae	Uroviricota	Uroviricota	Caudoviricetes	Caudoviricetes		novel_order_16_of_Caudoviricetes		novel_family_3_of_novel_order_16_of_Caudoviricetes		novel_subfamily_1_of_novel_family_3_of_novel_order_16_of_Caudoviricetes	Casadabanvirus	Casadabanvirus
NC_061439.1	Pseudomonas phage vB_PaeS_PcyII-40_PfII40a	52	True	37.033	Duplodnaviria	Duplodnaviria	Heunggongvirae	Heunggongvirae	Uroviricota	Uroviricota	Caudoviricetes	Caudoviricetes		novel_order_16_of_Caudoviricetes		novel_family_3_of_novel_order_16_of_Caudoviricetes		novel_subfamily_1_of_novel_family_3_of_novel_order_16_of_Caudoviricetes	Casadabanvirus	Casadabanvirus
MH719189.1	Pseudomonas phage Fc02	54	True	38.122	Duplodnaviria	Duplodnaviria	Heunggongvirae	Heunggongvirae	Uroviricota	Uroviricota	Caudoviricetes	Caudoviricetes		novel_order_16_of_Caudoviricetes		novel_family_3_of_novel_order_16_of_Caudoviricetes		novel_subfamily_1_of_novel_family_3_of_novel_order_16_of_Caudoviricetes		novel_genus_0_of_novel_subfamily_1_of_novel_family_3_of_novel_order_16_of_Caudoviricetes
MH719190.1	Pseudomonas phage H71	54	True	38.223	Duplodnaviria	Duplodnaviria	Heunggongvirae	Heunggongvirae	Uroviricota	Uroviricota	Caudoviricetes	Caudoviricetes		novel_order_16_of_Caudoviricetes		novel_family_3_of_novel_order_16_of_Caudoviricetes		novel_subfamily_1_of_novel_family_3_of_novel_order_16_of_Caudoviricetes		novel_genus_0_of_novel_subfamily_1_of_novel_family_3_of_novel_order_16_of_Caudoviricetes
MH719191.1	Pseudomonas phage Fc22	53	True	38.255	Duplodnaviria	Duplodnaviria	Heunggongvirae	Heunggongvirae	Uroviricota	Uroviricota	Caudoviricetes	Caudoviricetes		novel_order_16_of_Caudoviricetes		novel_family_3_of_novel_order_16_of_Caudoviricetes		novel_subfamily_1_of_novel_family_3_of_novel_order_16_of_Caudoviricetes		novel_genus_0_of_novel_subfamily_1_of_novel_family_3_of_novel_order_16_of_Caudoviricetes
MH719193.1	Pseudomonas phage H72	55	True	38.579	Duplodnaviria	Duplodnaviria	Heunggongvirae	Heunggongvirae	Uroviricota	Uroviricota	Caudoviricetes	Caudoviricetes		novel_order_16_of_Caudoviricetes		novel_family_3_of_novel_order_16_of_Caudoviricetes		novel_subfamily_1_of_novel_family_3_of_novel_order_16_of_Caudoviricetes		novel_genus_0_of_novel_subfamily_1_of_novel_family_3_of_novel_order_16_of_Caudoviricetes
MH719195.1	Pseudomonas phage Ps59	54	True	39.02	Duplodnaviria	Duplodnaviria	Heunggongvirae	Heunggongvirae	Uroviricota	Uroviricota	Caudoviricetes	Caudoviricetes		novel_order_16_of_Caudoviricetes		novel_family_3_of_novel_order_16_of_Caudoviricetes		novel_subfamily_1_of_novel_family_3_of_novel_order_16_of_Caudoviricetes		novel_genus_0_of_novel_subfamily_1_of_novel_family_3_of_novel_order_16_of_Caudoviricetes
MK934841.1	Pseudomonas phage UMP151	56	True	41.303	Duplodnaviria	Duplodnaviria	Heunggongvirae	Heunggongvirae	Uroviricota	Uroviricota	Caudoviricetes	Caudoviricetes		novel_order_16_of_Caudoviricetes		novel_family_3_of_novel_order_16_of_Caudoviricetes		novel_subfamily_1_of_novel_family_3_of_novel_order_16_of_Caudoviricetes		novel_genus_0_of_novel_subfamily_1_of_novel_family_3_of_novel_order_16_of_Caudoviricetes
NC_027992.1	Pseudomonas phage JBD25	55	True	39.552	Duplodnaviria	Duplodnaviria	Heunggongvirae	Heunggongvirae	Uroviricota	Uroviricota	Caudoviricetes	Caudoviricetes		novel_order_16_of_Caudoviricetes		novel_family_3_of_novel_order_16_of_Caudoviricetes		novel_subfamily_1_of_novel_family_3_of_novel_order_16_of_Caudoviricetes		novel_genus_0_of_novel_subfamily_1_of_novel_family_3_of_novel_order_16_of_Caudoviricetes
NC_029107.1	Ralstonia phage RS138	56	True	41.941	Duplodnaviria	Duplodnaviria	Heunggongvirae	Heunggongvirae	Uroviricota	Uroviricota	Caudoviricetes	Caudoviricetes		novel_order_16_of_Caudoviricetes		novel_family_3_of_novel_order_16_of_Caudoviricetes		novel_subfamily_2_of_novel_family_3_of_novel_order_16_of_Caudoviricetes		novel_genus_0_of_novel_subfamily_2_of_novel_family_3_of_novel_order_16_of_Caudoviricetes
NC_041877.1	Pseudomonas phage SM1	129	True	93.191	Duplodnaviria	Duplodnaviria	Heunggongvirae	Heunggongvirae	Uroviricota	Uroviricota	Caudoviricetes	Caudoviricetes		novel_order_16_of_Caudoviricetes		novel_family_4_of_novel_order_16_of_Caudoviricetes		novel_subfamily_0_of_novel_family_4_of_novel_order_16_of_Caudoviricetes	Samunavirus	Samunavirus
NC_016165.1	Rhodobacter phage RcapMu	58	True	39.283	Duplodnaviria	Duplodnaviria	Heunggongvirae	Heunggongvirae	Uroviricota	Uroviricota	Caudoviricetes	Caudoviricetes		novel_order_16_of_Caudoviricetes		novel_family_5_of_novel_order_16_of_Caudoviricetes		novel_subfamily_0_of_novel_family_5_of_novel_order_16_of_Caudoviricetes		novel_genus_0_of_novel_subfamily_0_of_novel_family_5_of_novel_order_16_of_Caudoviricetes
NC_021557.1	Rhizobium phage RR1-B	52	True	37.378	Duplodnaviria	Duplodnaviria	Heunggongvirae	Heunggongvirae	Uroviricota	Uroviricota	Caudoviricetes	Caudoviricetes		novel_order_16_of_Caudoviricetes		novel_family_5_of_novel_order_16_of_Caudoviricetes		novel_subfamily_0_of_novel_family_5_of_novel_order_16_of_Caudoviricetes		novel_genus_1_of_novel_subfamily_0_of_novel_family_5_of_novel_order_16_of_Caudoviricetes
KX669658.1	Ochrobactrum phage POA1180	58	True	41.655	Duplodnaviria	Duplodnaviria	Heunggongvirae	Heunggongvirae	Uroviricota	Uroviricota	Caudoviricetes	Caudoviricetes		novel_order_16_of_Caudoviricetes		novel_family_6_of_novel_order_16_of_Caudoviricetes		novel_subfamily_0_of_novel_family_6_of_novel_order_16_of_Caudoviricetes	Abaiavirus	Abaiavirus
NC_020839.1	Rhodobacter phage RC1	56	True	39.573	Duplodnaviria	Duplodnaviria	Heunggongvirae	Heunggongvirae	Uroviricota	Uroviricota	Caudoviricetes	Caudoviricetes		novel_order_16_of_Caudoviricetes		novel_family_6_of_novel_order_16_of_Caudoviricetes		novel_subfamily_1_of_novel_family_6_of_novel_order_16_of_Caudoviricetes		novel_genus_0_of_novel_subfamily_1_of_novel_family_6_of_novel_order_16_of_Caudoviricetes
NC_020866.1	Rhodovulum phage RS1	56	True	40.231	Duplodnaviria	Duplodnaviria	Heunggongvirae	Heunggongvirae	Uroviricota	Uroviricota	Caudoviricetes	Caudoviricetes		novel_order_16_of_Caudoviricetes		novel_family_6_of_novel_order_16_of_Caudoviricetes		novel_subfamily_1_of_novel_family_6_of_novel_order_16_of_Caudoviricetes		novel_genus_0_of_novel_subfamily_1_of_novel_family_6_of_novel_order_16_of_Caudoviricetes
NC_031059.1	Rhodovulum phage vB_RhkS_P1	59	True	38.773	Duplodnaviria	Duplodnaviria	Heunggongvirae	Heunggongvirae	Uroviricota	Uroviricota	Caudoviricetes	Caudoviricetes		novel_order_16_of_Caudoviricetes		novel_family_6_of_novel_order_16_of_Caudoviricetes		novel_subfamily_2_of_novel_family_6_of_novel_order_16_of_Caudoviricetes		novel_genus_0_of_novel_subfamily_2_of_novel_family_6_of_novel_order_16_of_Caudoviricetes
NC_011216.1	Burkholderia phage KS10	49	True	37.635	Duplodnaviria	Duplodnaviria	Heunggongvirae	Heunggongvirae	Uroviricota	Uroviricota	Caudoviricetes	Caudoviricetes		novel_order_16_of_Caudoviricetes		novel_family_7_of_novel_order_16_of_Caudoviricetes		novel_subfamily_0_of_novel_family_7_of_novel_order_16_of_Caudoviricetes		novel_genus_0_of_novel_subfamily_0_of_novel_family_7_of_novel_order_16_of_Caudoviricetes
NC_026594.1	Pseudomonas phage vB_PaeS_PAO1_Ab18	76	True	56.537	Duplodnaviria	Duplodnaviria	Heunggongvirae	Heunggongvirae	Uroviricota	Uroviricota	Caudoviricetes	Caudoviricetes		novel_order_17_of_Caudoviricetes	Mesyanzhinovviridae	Mesyanzhinovviridae	Bradleyvirinae	Bradleyvirinae|Rabinowitzvirinae	Abidjanvirus	Abidjanvirus
NC_028770.1	Pseudomonas phage PaMx11	81	True	59.878	Duplodnaviria	Duplodnaviria	Heunggongvirae	Heunggongvirae	Uroviricota	Uroviricota	Caudoviricetes	Caudoviricetes		novel_order_17_of_Caudoviricetes	Mesyanzhinovviridae	Mesyanzhinovviridae	Bradleyvirinae	Bradleyvirinae|Rabinowitzvirinae	Abidjanvirus	Abidjanvirus
NC_042115.1	Pseudomonas phage vB_PaeS_PAO1_Ab19	78	True	58.139	Duplodnaviria	Duplodnaviria	Heunggongvirae	Heunggongvirae	Uroviricota	Uroviricota	Caudoviricetes	Caudoviricetes		novel_order_17_of_Caudoviricetes	Mesyanzhinovviridae	Mesyanzhinovviridae	Bradleyvirinae	Bradleyvirinae|Rabinowitzvirinae	Abidjanvirus	Abidjanvirus
NC_052965.1	Pseudomonas phage ZC01	77	True	57.061	Duplodnaviria	Duplodnaviria	Heunggongvirae	Heunggongvirae	Uroviricota	Uroviricota	Caudoviricetes	Caudoviricetes		novel_order_17_of_Caudoviricetes	Mesyanzhinovviridae	Mesyanzhinovviridae	Bradleyvirinae	Bradleyvirinae|Rabinowitzvirinae	Abidjanvirus	Abidjanvirus
MT664984.1	Xanthomonas phage Xp12	82	True	63.783	Duplodnaviria	Duplodnaviria	Heunggongvirae	Heunggongvirae	Uroviricota	Uroviricota	Caudoviricetes	Caudoviricetes		novel_order_17_of_Caudoviricetes	Mesyanzhinovviridae	Mesyanzhinovviridae	Bradleyvirinae	Bradleyvirinae|Rabinowitzvirinae	Bosavirus	Bosavirus|Xooduovirus
NC_052966.1	Xanthomonas phage Xoo-sp2	79	True	60.497	Duplodnaviria	Duplodnaviria	Heunggongvirae	Heunggongvirae	Uroviricota	Uroviricota	Caudoviricetes	Caudoviricetes		novel_order_17_of_Caudoviricetes	Mesyanzhinovviridae	Mesyanzhinovviridae	Bradleyvirinae	Bradleyvirinae|Rabinowitzvirinae	Xooduovirus	Bosavirus|Xooduovirus
NC_052967.1	Xanthomonas phage Bosa	80	True	63.828	Duplodnaviria	Duplodnaviria	Heunggongvirae	Heunggongvirae	Uroviricota	Uroviricota	Caudoviricetes	Caudoviricetes		novel_order_17_of_Caudoviricetes	Mesyanzhinovviridae	Mesyanzhinovviridae	Bradleyvirinae	Bradleyvirinae|Rabinowitzvirinae	Bosavirus	Bosavirus|Xooduovirus
OK275492.1	Xanthomonas phage FMYAK-P1	84	True	64.088	Duplodnaviria	Duplodnaviria	Heunggongvirae	Heunggongvirae	Uroviricota	Uroviricota	Caudoviricetes	Caudoviricetes		novel_order_17_of_Caudoviricetes	Mesyanzhinovviridae	Mesyanzhinovviridae	Bradleyvirinae	Bradleyvirinae|Rabinowitzvirinae	Bosavirus	Bosavirus|Xooduovirus
OL674541.1	Stenotrophomonas phage vB_SmaS-AXL_1	83	True	63.962	Duplodnaviria	Duplodnaviria	Heunggongvirae	Heunggongvirae	Uroviricota	Uroviricota	Caudoviricetes	Caudoviricetes		novel_order_17_of_Caudoviricetes	Mesyanzhinovviridae	Mesyanzhinovviridae	Bradleyvirinae	Bradleyvirinae|Rabinowitzvirinae	Bosavirus	Bosavirus|Xooduovirus
ON189045.1	Xanthomonas phage Elanor	86	True	62.341	Duplodnaviria	Duplodnaviria	Heunggongvirae	Heunggongvirae	Uroviricota	Uroviricota	Caudoviricetes	Caudoviricetes		novel_order_17_of_Caudoviricetes	Mesyanzhinovviridae	Mesyanzhinovviridae	Bradleyvirinae	Bradleyvirinae|Rabinowitzvirinae		Bosavirus|Xooduovirus
ON331942.1	Stenotrophomonas phage vB_Sm_QDWS359	79	True	61.862	Duplodnaviria	Duplodnaviria	Heunggongvirae	Heunggongvirae	Uroviricota	Uroviricota	Caudoviricetes	Caudoviricetes		novel_order_17_of_Caudoviricetes	Mesyanzhinovviridae	Mesyanzhinovviridae	Bradleyvirinae	Bradleyvirinae|Rabinowitzvirinae	Bosavirus	Bosavirus|Xooduovirus
ON932080.1	Xanthomonas phage vB_Xar_IVIA-DoCa6	82	True	62.951	Duplodnaviria	Duplodnaviria	Heunggongvirae	Heunggongvirae	Uroviricota	Uroviricota	Caudoviricetes	Caudoviricetes		novel_order_17_of_Caudoviricetes	Mesyanzhinovviridae	Mesyanzhinovviridae	Bradleyvirinae	Bradleyvirinae|Rabinowitzvirinae	Bosavirus	Bosavirus|Xooduovirus
ON932084.1	Xanthomonas phage vB_Xar_IVIA-DoCa10	84	True	64.024	Duplodnaviria	Duplodnaviria	Heunggongvirae	Heunggongvirae	Uroviricota	Uroviricota	Caudoviricetes	Caudoviricetes		novel_order_17_of_Caudoviricetes	Mesyanzhinovviridae	Mesyanzhinovviridae	Bradleyvirinae	Bradleyvirinae|Rabinowitzvirinae	Bosavirus	Bosavirus|Xooduovirus
NC_052964.1	Pseudomonas phage Epa5	6	True	64.096	Duplodnaviria	Duplodnaviria	Heunggongvirae	Heunggongvirae	Uroviricota	Uroviricota	Caudoviricetes	Caudoviricetes		novel_order_17_of_Caudoviricetes	Mesyanzhinovviridae	Mesyanzhinovviridae	Bradleyvirinae	Bradleyvirinae|Rabinowitzvirinae	Epaquintavirus	Epaquintavirus
KU204984.2	Pseudomonas phage AAT-1	76	True	57.599	Duplodnaviria	Duplodnaviria	Heunggongvirae	Heunggongvirae	Uroviricota	Uroviricota	Caudoviricetes	Caudoviricetes		novel_order_17_of_Caudoviricetes		Mesyanzhinovviridae		Bradleyvirinae|Rabinowitzvirinae	Pamexvirus	Pamexvirus
NC_028809.1	Pseudomonas phage PaMx74	75	True	58.637	Duplodnaviria	Duplodnaviria	Heunggongvirae	Heunggongvirae	Uroviricota	Uroviricota	Caudoviricetes	Caudoviricetes		novel_order_17_of_Caudoviricetes		Mesyanzhinovviridae		Bradleyvirinae|Rabinowitzvirinae	Pamexvirus	Pamexvirus
NC_028931.1	Pseudomonas phage PaMx28	74	True	55.108	Duplodnaviria	Duplodnaviria	Heunggongvirae	Heunggongvirae	Uroviricota	Uroviricota	Caudoviricetes	Caudoviricetes		novel_order_17_of_Caudoviricetes		Mesyanzhinovviridae		Bradleyvirinae|Rabinowitzvirinae	Pamexvirus	Pamexvirus
ON932079.1	Xanthomonas phage vB_Xar_IVIA-DoCa5	74	True	56.408	Duplodnaviria	Duplodnaviria	Heunggongvirae	Heunggongvirae	Uroviricota	Uroviricota	Caudoviricetes	Caudoviricetes		novel_order_17_of_Caudoviricetes	Mesyanzhinovviridae	Mesyanzhinovviridae	Bradleyvirinae	Bradleyvirinae|Rabinowitzvirinae		Pamexvirus
OP361299.1	Pseudomonas phage phiH2	74	True	57.666	Duplodnaviria	Duplodnaviria	Heunggongvirae	Heunggongvirae	Uroviricota	Uroviricota	Caudoviricetes	Caudoviricetes		novel_order_17_of_Caudoviricetes		Mesyanzhinovviridae		Bradleyvirinae|Rabinowitzvirinae	Pamexvirus	Pamexvirus
OP380269.1	Pseudomonas phage phiH1	76	True	57.6	Duplodnaviria	Duplodnaviria	Heunggongvirae	Heunggongvirae	Uroviricota	Uroviricota	Caudoviricetes	Caudoviricetes		novel_order_17_of_Caudoviricetes		Mesyanzhinovviridae		Bradleyvirinae|Rabinowitzvirinae	Pamexvirus	Pamexvirus
NC_047876.1	Bordetella phage CN1	79	True	59.779	Duplodnaviria	Duplodnaviria	Heunggongvirae	Heunggongvirae	Uroviricota	Uroviricota	Caudoviricetes	Caudoviricetes		novel_order_17_of_Caudoviricetes	Mesyanzhinovviridae	Mesyanzhinovviridae	Rabinowitzvirinae	Bradleyvirinae|Rabinowitzvirinae	Vojvodinavirus	Vojvodinavirus
NC_047877.1	Bordetella phage CN2	81	True	62.03	Duplodnaviria	Duplodnaviria	Heunggongvirae	Heunggongvirae	Uroviricota	Uroviricota	Caudoviricetes	Caudoviricetes		novel_order_17_of_Caudoviricetes	Mesyanzhinovviridae	Mesyanzhinovviridae	Rabinowitzvirinae	Bradleyvirinae|Rabinowitzvirinae	Vojvodinavirus	Vojvodinavirus
NC_047878.1	Bordetella phage FP1	80	True	60.332	Duplodnaviria	Duplodnaviria	Heunggongvirae	Heunggongvirae	Uroviricota	Uroviricota	Caudoviricetes	Caudoviricetes		novel_order_17_of_Caudoviricetes	Mesyanzhinovviridae	Mesyanzhinovviridae	Rabinowitzvirinae	Bradleyvirinae|Rabinowitzvirinae	Vojvodinavirus	Vojvodinavirus
NC_047879.1	Bordetella phage MW2	80	True	60.16	Duplodnaviria	Duplodnaviria	Heunggongvirae	Heunggongvirae	Uroviricota	Uroviricota	Caudoviricetes	Caudoviricetes		novel_order_17_of_Caudoviricetes	Mesyanzhinovviridae	Mesyanzhinovviridae	Rabinowitzvirinae	Bradleyvirinae|Rabinowitzvirinae	Vojvodinavirus	Vojvodinavirus
NC_007809.1	Pseudomonas phage M6	85	True	59.446	Duplodnaviria	Duplodnaviria	Heunggongvirae	Heunggongvirae	Uroviricota	Uroviricota	Caudoviricetes	Caudoviricetes		novel_order_17_of_Caudoviricetes	Mesyanzhinovviridae	Mesyanzhinovviridae	Rabinowitzvirinae	Bradleyvirinae|Rabinowitzvirinae	Yuavirus	Yuavirus
NC_010116.1	Pseudomonas virus Yua	77	True	58.663	Duplodnaviria	Duplodnaviria	Heunggongvirae	Heunggongvirae	Uroviricota	Uroviricota	Caudoviricetes	Caudoviricetes		novel_order_17_of_Caudoviricetes	Mesyanzhinovviridae	Mesyanzhinovviridae	Rabinowitzvirinae	Bradleyvirinae|Rabinowitzvirinae	Yuavirus	Yuavirus
NC_018282.1	Pseudomonas phage MP1412	77	True	61.167	Duplodnaviria	Duplodnaviria	Heunggongvirae	Heunggongvirae	Uroviricota	Uroviricota	Caudoviricetes	Caudoviricetes		novel_order_17_of_Caudoviricetes	Mesyanzhinovviridae	Mesyanzhinovviridae	Rabinowitzvirinae	Bradleyvirinae|Rabinowitzvirinae	Yuavirus	Yuavirus
NC_028980.1	Pseudomonas phage PAE1	88	True	62.181	Duplodnaviria	Duplodnaviria	Heunggongvirae	Heunggongvirae	Uroviricota	Uroviricota	Caudoviricetes	Caudoviricetes		novel_order_17_of_Caudoviricetes	Mesyanzhinovviridae	Mesyanzhinovviridae	Rabinowitzvirinae	Bradleyvirinae|Rabinowitzvirinae	Yuavirus	Yuavirus
NC_041934.1	Pseudomonas phage LKO4	89	True	61.818	Duplodnaviria	Duplodnaviria	Heunggongvirae	Heunggongvirae	Uroviricota	Uroviricota	Caudoviricetes	Caudoviricetes		novel_order_17_of_Caudoviricetes	Mesyanzhinovviridae	Mesyanzhinovviridae	Rabinowitzvirinae	Bradleyvirinae|Rabinowitzvirinae	Yuavirus	Yuavirus
ON529854.1	Janthinobacterium phage vB_JliM-Donnerlittchen	74	True	58.22	Duplodnaviria	Duplodnaviria	Heunggongvirae	Heunggongvirae	Uroviricota	Uroviricota	Caudoviricetes	Caudoviricetes		novel_order_17_of_Caudoviricetes	Mesyanzhinovviridae	Mesyanzhinovviridae	Bradleyvirinae	Bradleyvirinae|Rabinowitzvirinae		novel_genus_0_of_Bradleyvirinae|Rabinowitzvirinae
ON005621.1	Stenotrophomonas phage A1432	79	True	61.66	Duplodnaviria	Duplodnaviria	Heunggongvirae	Heunggongvirae	Uroviricota	Uroviricota	Caudoviricetes	Caudoviricetes		novel_order_17_of_Caudoviricetes	Mesyanzhinovviridae	Mesyanzhinovviridae	Bradleyvirinae	Bradleyvirinae|Rabinowitzvirinae		novel_genus_1_of_Bradleyvirinae|Rabinowitzvirinae
ON189047.1	Xanthomonas phage Mallos	86	True	59.242	Duplodnaviria	Duplodnaviria	Heunggongvirae	Heunggongvirae	Uroviricota	Uroviricota	Caudoviricetes	Caudoviricetes		novel_order_17_of_Caudoviricetes	Mesyanzhinovviridae	Mesyanzhinovviridae	Bradleyvirinae	Bradleyvirinae|Rabinowitzvirinae		novel_genus_2_of_Bradleyvirinae|Rabinowitzvirinae
NC_006938.1	Alphaproteobacteria phage PhiJL001	90	True	63.649	Duplodnaviria	Duplodnaviria	Heunggongvirae	Heunggongvirae	Uroviricota	Uroviricota	Caudoviricetes	Caudoviricetes		novel_order_17_of_Caudoviricetes	Mesyanzhinovviridae	Mesyanzhinovviridae		novel_subfamily_0_of_Mesyanzhinovviridae	Keylargovirus	Keylargovirus
NC_009447.1	Burkholderia phage BcepGomr	75	True	52.414	Duplodnaviria	Duplodnaviria	Heunggongvirae	Heunggongvirae	Uroviricota	Uroviricota	Caudoviricetes	Caudoviricetes		novel_order_17_of_Caudoviricetes		novel_family_0_of_novel_order_17_of_Caudoviricetes		novel_subfamily_0_of_novel_family_0_of_novel_order_17_of_Caudoviricetes		novel_genus_0_of_novel_subfamily_0_of_novel_family_0_of_novel_order_17_of_Caudoviricetes
MN734438.1	Sphingomonas phage Lucius	60	True	44.2	Duplodnaviria	Duplodnaviria	Heunggongvirae	Heunggongvirae	Uroviricota	Uroviricota	Caudoviricetes	Caudoviricetes		novel_order_17_of_Caudoviricetes		novel_family_0_of_novel_order_17_of_Caudoviricetes		novel_subfamily_1_of_novel_family_0_of_novel_order_17_of_Caudoviricetes		novel_genus_0_of_novel_subfamily_1_of_novel_family_0_of_novel_order_17_of_Caudoviricetes
MN734439.1	Sphingomonas phage Kharn	55	True	43.408	Duplodnaviria	Duplodnaviria	Heunggongvirae	Heunggongvirae	Uroviricota	Uroviricota	Caudoviricetes	Caudoviricetes		novel_order_17_of_Caudoviricetes		novel_family_0_of_novel_order_17_of_Caudoviricetes		novel_subfamily_1_of_novel_family_0_of_novel_order_17_of_Caudoviricetes		novel_genus_0_of_novel_subfamily_1_of_novel_family_0_of_novel_order_17_of_Caudoviricetes
MN734437.1	Sphingomonas phage Eidolon	56	True	43.318	Duplodnaviria	Duplodnaviria	Heunggongvirae	Heunggongvirae	Uroviricota	Uroviricota	Caudoviricetes	Caudoviricetes		novel_order_17_of_Caudoviricetes		novel_family_0_of_novel_order_17_of_Caudoviricetes		novel_subfamily_1_of_novel_family_0_of_novel_order_17_of_Caudoviricetes		novel_genus_1_of_novel_subfamily_1_of_novel_family_0_of_novel_order_17_of_Caudoviricetes
NC_018278.1	Burkholderia phage vB_BceS_KL1	55	True	42.832	Duplodnaviria	Duplodnaviria	Heunggongvirae	Heunggongvirae	Uroviricota	Uroviricota	Caudoviricetes	Caudoviricetes		novel_order_17_of_Caudoviricetes		novel_family_0_of_novel_order_17_of_Caudoviricetes		novel_subfamily_2_of_novel_family_0_of_novel_order_17_of_Caudoviricetes	Kilunavirus	Kilunavirus
MH362766.1	Escherichia phage Halfdan	56	True	42.858	Duplodnaviria	Duplodnaviria	Heunggongvirae	Heunggongvirae	Uroviricota	Uroviricota	Caudoviricetes	Caudoviricetes		novel_order_17_of_Caudoviricetes		novel_family_0_of_novel_order_17_of_Caudoviricetes		novel_subfamily_2_of_novel_family_0_of_novel_order_17_of_Caudoviricetes	Lokivirus	Lokivirus
NC_023590.1	Acinetobacter phage IMEAB3	57	True	43.05	Duplodnaviria	Duplodnaviria	Heunggongvirae	Heunggongvirae	Uroviricota	Uroviricota	Caudoviricetes	Caudoviricetes		novel_order_17_of_Caudoviricetes		novel_family_0_of_novel_order_17_of_Caudoviricetes		novel_subfamily_2_of_novel_family_0_of_novel_order_17_of_Caudoviricetes	Lokivirus	Lokivirus
NC_042137.1	Acinetobacter phage Loki	51	True	41.308	Duplodnaviria	Duplodnaviria	Heunggongvirae	Heunggongvirae	Uroviricota	Uroviricota	Caudoviricetes	Caudoviricetes		novel_order_17_of_Caudoviricetes		novel_family_0_of_novel_order_17_of_Caudoviricetes		novel_subfamily_2_of_novel_family_0_of_novel_order_17_of_Caudoviricetes	Lokivirus	Lokivirus
KR537872.1	Stenotrophomonas phage vB_SmaS-DLP_1	57	True	42.887	Duplodnaviria	Duplodnaviria	Heunggongvirae	Heunggongvirae	Uroviricota	Uroviricota	Caudoviricetes	Caudoviricetes		novel_order_17_of_Caudoviricetes		novel_family_0_of_novel_order_17_of_Caudoviricetes		novel_subfamily_2_of_novel_family_0_of_novel_order_17_of_Caudoviricetes	Septimatrevirus	Septimatrevirus
LC552830.1	Pseudomonas phage vB_PaeS-Yazdi-M	55	True	42.439	Duplodnaviria	Duplodnaviria	Heunggongvirae	Heunggongvirae	Uroviricota	Uroviricota	Caudoviricetes	Caudoviricetes		novel_order_17_of_Caudoviricetes		novel_family_0_of_novel_order_17_of_Caudoviricetes		novel_subfamily_2_of_novel_family_0_of_novel_order_17_of_Caudoviricetes	Septimatrevirus	Septimatrevirus
MG897800.1	Pseudomonas phage vB_PaeS_C1	59	True	43.133	Duplodnaviria	Duplodnaviria	Heunggongvirae	Heunggongvirae	Uroviricota	Uroviricota	Caudoviricetes	Caudoviricetes		novel_order_17_of_Caudoviricetes		novel_family_0_of_novel_order_17_of_Caudoviricetes		novel_subfamily_2_of_novel_family_0_of_novel_order_17_of_Caudoviricetes	Septimatrevirus	Septimatrevirus
MK165657.1	Pseudomonas phage vB_PaeS_SCUT-S3	62	True	42.622	Duplodnaviria	Duplodnaviria	Heunggongvirae	Heunggongvirae	Uroviricota	Uroviricota	Caudoviricetes	Caudoviricetes		novel_order_17_of_Caudoviricetes		novel_family_0_of_novel_order_17_of_Caudoviricetes		novel_subfamily_2_of_novel_family_0_of_novel_order_17_of_Caudoviricetes	Septimatrevirus	Septimatrevirus
MK574078.1	Pseudomonas phage KP1	36	True	43.47	Duplodnaviria	Duplodnaviria	Heunggongvirae	Heunggongvirae	Uroviricota	Uroviricota	Caudoviricetes	Caudoviricetes		novel_order_17_of_Caudoviricetes		novel_family_0_of_novel_order_17_of_Caudoviricetes		novel_subfamily_2_of_novel_family_0_of_novel_order_17_of_Caudoviricetes	Septimatrevirus	Septimatrevirus
MN062187.1	Xanthomonas phage Samson	57	True	43.314	Duplodnaviria	Duplodnaviria	Heunggongvirae	Heunggongvirae	Uroviricota	Uroviricota	Caudoviricetes	Caudoviricetes		novel_order_17_of_Caudoviricetes		novel_family_0_of_novel_order_17_of_Caudoviricetes		novel_subfamily_2_of_novel_family_0_of_novel_order_17_of_Caudoviricetes	Septimatrevirus	Septimatrevirus
MT118304.1	Pseudomonas phage Epa40	51	True	42.788	Duplodnaviria	Duplodnaviria	Heunggongvirae	Heunggongvirae	Uroviricota	Uroviricota	Caudoviricetes	Caudoviricetes		novel_order_17_of_Caudoviricetes		novel_family_0_of_novel_order_17_of_Caudoviricetes		novel_subfamily_2_of_novel_family_0_of_novel_order_17_of_Caudoviricetes	Septimatrevirus	Septimatrevirus
MZ927745.1	Pseudomonas phage Kaya	58	True	43.067	Duplodnaviria	Duplodnaviria	Heunggongvirae	Heunggongvirae	Uroviricota	Uroviricota	Caudoviricetes	Caudoviricetes		novel_order_17_of_Caudoviricetes		novel_family_0_of_novel_order_17_of_Caudoviricetes		novel_subfamily_2_of_novel_family_0_of_novel_order_17_of_Caudoviricetes	Septimatrevirus	Septimatrevirus
MZ927746.1	Pseudomonas phage Guyu	54	True	43.141	Duplodnaviria	Duplodnaviria	Heunggongvirae	Heunggongvirae	Uroviricota	Uroviricota	Caudoviricetes	Caudoviricetes		novel_order_17_of_Caudoviricetes		novel_family_0_of_novel_order_17_of_Caudoviricetes		novel_subfamily_2_of_novel_family_0_of_novel_order_17_of_Caudoviricetes	Septimatrevirus	Septimatrevirus
NC_007806.1	Pseudomonas phage 73	52	True	42.999	Duplodnaviria	Duplodnaviria	Heunggongvirae	Heunggongvirae	Uroviricota	Uroviricota	Caudoviricetes	Caudoviricetes		novel_order_17_of_Caudoviricetes		novel_family_0_of_novel_order_17_of_Caudoviricetes		novel_subfamily_2_of_novel_family_0_of_novel_order_17_of_Caudoviricetes	Septimatrevirus	Septimatrevirus
NC_017864.1	Pseudomonas phage vB_Pae-Kakheti25	58	True	42.844	Duplodnaviria	Duplodnaviria	Heunggongvirae	Heunggongvirae	Uroviricota	Uroviricota	Caudoviricetes	Caudoviricetes		novel_order_17_of_Caudoviricetes		novel_family_0_of_novel_order_17_of_Caudoviricetes		novel_subfamily_2_of_novel_family_0_of_novel_order_17_of_Caudoviricetes	Septimatrevirus	Septimatrevirus
NC_024381.1	Pseudomonas phage vB_PaeS_SCH_Ab26	52	True	43.056	Duplodnaviria	Duplodnaviria	Heunggongvirae	Heunggongvirae	Uroviricota	Uroviricota	Caudoviricetes	Caudoviricetes		novel_order_17_of_Caudoviricetes		novel_family_0_of_novel_order_17_of_Caudoviricetes		novel_subfamily_2_of_novel_family_0_of_novel_order_17_of_Caudoviricetes	Septimatrevirus	Septimatrevirus
NC_028879.1	Pseudomonas phage PaMx42	56	True	43.225	Duplodnaviria	Duplodnaviria	Heunggongvirae	Heunggongvirae	Uroviricota	Uroviricota	Caudoviricetes	Caudoviricetes		novel_order_17_of_Caudoviricetes		novel_family_0_of_novel_order_17_of_Caudoviricetes		novel_subfamily_2_of_novel_family_0_of_novel_order_17_of_Caudoviricetes	Septimatrevirus	Septimatrevirus
NC_029019.1	Stenotrophomonas phage vB_SmaS-DLP_2	58	True	42.593	Duplodnaviria	Duplodnaviria	Heunggongvirae	Heunggongvirae	Uroviricota	Uroviricota	Caudoviricetes	Caudoviricetes		novel_order_17_of_Caudoviricetes		novel_family_0_of_novel_order_17_of_Caudoviricetes		novel_subfamily_2_of_novel_family_0_of_novel_order_17_of_Caudoviricetes	Septimatrevirus	Septimatrevirus
NC_069754.1	Pseudomonas phage PSV3	86	True	46.326	Duplodnaviria	Duplodnaviria	Heunggongvirae	Heunggongvirae	Uroviricota	Uroviricota	Caudoviricetes	Caudoviricetes		novel_order_17_of_Caudoviricetes		novel_family_0_of_novel_order_17_of_Caudoviricetes		novel_subfamily_2_of_novel_family_0_of_novel_order_17_of_Caudoviricetes	Septimatrevirus	Septimatrevirus
OK330455.1	Pseudomonas phage Kopi	55	True	42.82	Duplodnaviria	Duplodnaviria	Heunggongvirae	Heunggongvirae	Uroviricota	Uroviricota	Caudoviricetes	Caudoviricetes		novel_order_17_of_Caudoviricetes		novel_family_0_of_novel_order_17_of_Caudoviricetes		novel_subfamily_2_of_novel_family_0_of_novel_order_17_of_Caudoviricetes	Septimatrevirus	Septimatrevirus
OK330456.1	Pseudomonas phage TehO	56	True	43.015	Duplodnaviria	Duplodnaviria	Heunggongvirae	Heunggongvirae	Uroviricota	Uroviricota	Caudoviricetes	Caudoviricetes		novel_order_17_of_Caudoviricetes		novel_family_0_of_novel_order_17_of_Caudoviricetes		novel_subfamily_2_of_novel_family_0_of_novel_order_17_of_Caudoviricetes	Septimatrevirus	Septimatrevirus
ON911538.2	Xanthomonas phage vB_Xar_IVIA-DoCa1	54	True	43.553	Duplodnaviria	Duplodnaviria	Heunggongvirae	Heunggongvirae	Uroviricota	Uroviricota	Caudoviricetes	Caudoviricetes		novel_order_17_of_Caudoviricetes		novel_family_0_of_novel_order_17_of_Caudoviricetes		novel_subfamily_2_of_novel_family_0_of_novel_order_17_of_Caudoviricetes	Septimatrevirus	Septimatrevirus
OP422637_Pseudomonas_phage_BUCT-PX-5			False			Duplodnaviria		Heunggongvirae		Uroviricota		Caudoviricetes		novel_order_17_of_Caudoviricetes		novel_family_0_of_novel_order_17_of_Caudoviricetes		novel_subfamily_2_of_novel_family_0_of_novel_order_17_of_Caudoviricetes		Septimatrevirus
OQ259603.1	Pseudomonas phage UF_RH1	54	True	42.567	Duplodnaviria	Duplodnaviria	Heunggongvirae	Heunggongvirae	Uroviricota	Uroviricota	Caudoviricetes	Caudoviricetes		novel_order_17_of_Caudoviricetes		novel_family_0_of_novel_order_17_of_Caudoviricetes		novel_subfamily_2_of_novel_family_0_of_novel_order_17_of_Caudoviricetes	Septimatrevirus	Septimatrevirus
NC_029097.1	Rhodobacter phage RcTitan	61	True	44.496	Duplodnaviria	Duplodnaviria	Heunggongvirae	Heunggongvirae	Uroviricota	Uroviricota	Caudoviricetes	Caudoviricetes		novel_order_17_of_Caudoviricetes		novel_family_0_of_novel_order_17_of_Caudoviricetes		novel_subfamily_2_of_novel_family_0_of_novel_order_17_of_Caudoviricetes	Titanvirus	Titanvirus
NC_041963.1	Rhodobacter phage RcSpartan	61	True	44.194	Duplodnaviria	Duplodnaviria	Heunggongvirae	Heunggongvirae	Uroviricota	Uroviricota	Caudoviricetes	Caudoviricetes		novel_order_17_of_Caudoviricetes		novel_family_0_of_novel_order_17_of_Caudoviricetes		novel_subfamily_2_of_novel_family_0_of_novel_order_17_of_Caudoviricetes	Titanvirus	Titanvirus
ON189042.1	Xanthomonas phage Langgrundblatt1	66	True	44.239	Duplodnaviria	Duplodnaviria	Heunggongvirae	Heunggongvirae	Uroviricota	Uroviricota	Caudoviricetes	Caudoviricetes		novel_order_17_of_Caudoviricetes		novel_family_0_of_novel_order_17_of_Caudoviricetes		novel_subfamily_2_of_novel_family_0_of_novel_order_17_of_Caudoviricetes		novel_genus_0_of_novel_subfamily_2_of_novel_family_0_of_novel_order_17_of_Caudoviricetes
ON189043.1	Xanthomonas phage Langgrundblatt2	67	True	44.768	Duplodnaviria	Duplodnaviria	Heunggongvirae	Heunggongvirae	Uroviricota	Uroviricota	Caudoviricetes	Caudoviricetes		novel_order_17_of_Caudoviricetes		novel_family_0_of_novel_order_17_of_Caudoviricetes		novel_subfamily_2_of_novel_family_0_of_novel_order_17_of_Caudoviricetes		novel_genus_0_of_novel_subfamily_2_of_novel_family_0_of_novel_order_17_of_Caudoviricetes
ON189044.1	Xanthomonas phage Pfeifenkraut	70	True	43.791	Duplodnaviria	Duplodnaviria	Heunggongvirae	Heunggongvirae	Uroviricota	Uroviricota	Caudoviricetes	Caudoviricetes		novel_order_17_of_Caudoviricetes		novel_family_0_of_novel_order_17_of_Caudoviricetes		novel_subfamily_2_of_novel_family_0_of_novel_order_17_of_Caudoviricetes		novel_genus_0_of_novel_subfamily_2_of_novel_family_0_of_novel_order_17_of_Caudoviricetes
LR743530.1	Xanthomonas phage Suba	60	True	45.51	Duplodnaviria	Duplodnaviria	Heunggongvirae	Heunggongvirae	Uroviricota	Uroviricota	Caudoviricetes	Caudoviricetes		novel_order_17_of_Caudoviricetes		novel_family_0_of_novel_order_17_of_Caudoviricetes		novel_subfamily_2_of_novel_family_0_of_novel_order_17_of_Caudoviricetes		novel_genus_1_of_novel_subfamily_2_of_novel_family_0_of_novel_order_17_of_Caudoviricetes
NC_026608.1	Paracoccus phage vB_PmaS-R3	52	True	42.093	Duplodnaviria	Duplodnaviria	Heunggongvirae	Heunggongvirae	Uroviricota	Uroviricota	Caudoviricetes	Caudoviricetes		novel_order_17_of_Caudoviricetes		novel_family_0_of_novel_order_17_of_Caudoviricetes		novel_subfamily_2_of_novel_family_0_of_novel_order_17_of_Caudoviricetes		novel_genus_2_of_novel_subfamily_2_of_novel_family_0_of_novel_order_17_of_Caudoviricetes
NC_029033.1	Achromobacter phage phiAxp-1	64	True	45.045	Duplodnaviria	Duplodnaviria	Heunggongvirae	Heunggongvirae	Uroviricota	Uroviricota	Caudoviricetes	Caudoviricetes		novel_order_17_of_Caudoviricetes		novel_family_0_of_novel_order_17_of_Caudoviricetes		novel_subfamily_3_of_novel_family_0_of_novel_order_17_of_Caudoviricetes		novel_genus_0_of_novel_subfamily_3_of_novel_family_0_of_novel_order_17_of_Caudoviricetes
MT536174.2	Stenotrophomonas phage vB_SmaS-AXL_3	65	True	47.545	Duplodnaviria	Duplodnaviria	Heunggongvirae	Heunggongvirae	Uroviricota	Uroviricota	Caudoviricetes	Caudoviricetes		novel_order_17_of_Caudoviricetes		novel_family_0_of_novel_order_17_of_Caudoviricetes		novel_subfamily_4_of_novel_family_0_of_novel_order_17_of_Caudoviricetes	Axeltriavirus	Axeltriavirus
NC_028768.1	Achromobacter phage JWX	67	True	49.714	Duplodnaviria	Duplodnaviria	Heunggongvirae	Heunggongvirae	Uroviricota	Uroviricota	Caudoviricetes	Caudoviricetes		novel_order_17_of_Caudoviricetes		novel_family_0_of_novel_order_17_of_Caudoviricetes		novel_subfamily_5_of_novel_family_0_of_novel_order_17_of_Caudoviricetes	Steinhofvirus	Steinhofvirus
NC_028834.1	Achromobacter phage 83-24	61	True	48.216	Duplodnaviria	Duplodnaviria	Heunggongvirae	Heunggongvirae	Uroviricota	Uroviricota	Caudoviricetes	Caudoviricetes		novel_order_17_of_Caudoviricetes		novel_family_0_of_novel_order_17_of_Caudoviricetes		novel_subfamily_5_of_novel_family_0_of_novel_order_17_of_Caudoviricetes	Steinhofvirus	Steinhofvirus
MN937349.1	Stenotrophomonas phage vB_SmaS_BUCT548	102	True	62.354	Duplodnaviria	Duplodnaviria	Heunggongvirae	Heunggongvirae	Uroviricota	Uroviricota	Caudoviricetes	Caudoviricetes		novel_order_17_of_Caudoviricetes		novel_family_1_of_novel_order_17_of_Caudoviricetes	Beaumontvirinae	Beaumontvirinae	Bixiavirus	Bixiavirus
MZ398240.1	Stenotrophomonas phage BUCT627	98	True	61.86	Duplodnaviria	Duplodnaviria	Heunggongvirae	Heunggongvirae	Uroviricota	Uroviricota	Caudoviricetes	Caudoviricetes		novel_order_17_of_Caudoviricetes		novel_family_1_of_novel_order_17_of_Caudoviricetes	Beaumontvirinae	Beaumontvirinae	Bixiavirus	Bixiavirus
MZ398241.1	Stenotrophomonas phage BUCT626	98	True	61.662	Duplodnaviria	Duplodnaviria	Heunggongvirae	Heunggongvirae	Uroviricota	Uroviricota	Caudoviricetes	Caudoviricetes		novel_order_17_of_Caudoviricetes		novel_family_1_of_novel_order_17_of_Caudoviricetes	Beaumontvirinae	Beaumontvirinae	Bixiavirus	Bixiavirus
MW393850.1	Stenotrophomonas phage Salva	102	True	60.789	Duplodnaviria	Duplodnaviria	Heunggongvirae	Heunggongvirae	Uroviricota	Uroviricota	Caudoviricetes	Caudoviricetes		novel_order_17_of_Caudoviricetes		novel_family_1_of_novel_order_17_of_Caudoviricetes	Beaumontvirinae	Beaumontvirinae	Salvavirus	Salvavirus
MZ326859.2	Stenotrophomonas phage Siara	100	True	61.427	Duplodnaviria	Duplodnaviria	Heunggongvirae	Heunggongvirae	Uroviricota	Uroviricota	Caudoviricetes	Caudoviricetes		novel_order_17_of_Caudoviricetes		novel_family_1_of_novel_order_17_of_Caudoviricetes	Beaumontvirinae	Beaumontvirinae	Siaravirus	Siaravirus
NC_048878.1	Alteromonas phage vB_AcoS-R7M	67	True	56.163	Duplodnaviria	Duplodnaviria	Heunggongvirae	Heunggongvirae	Uroviricota	Uroviricota	Caudoviricetes	Caudoviricetes		novel_order_17_of_Caudoviricetes		novel_family_1_of_novel_order_17_of_Caudoviricetes	Queuovirinae	Queuovirinae	Amoyvirus	Amoyvirus
MW057856.1	Providencia phage PSTCR4	77	True	57.214	Duplodnaviria	Duplodnaviria	Heunggongvirae	Heunggongvirae	Uroviricota	Uroviricota	Caudoviricetes	Caudoviricetes		novel_order_17_of_Caudoviricetes		novel_family_1_of_novel_order_17_of_Caudoviricetes		Queuovirinae	Craquatrovirus	Craquatrovirus
MW057861.1	Providencia phage PSTCR7	84	True	57.986	Duplodnaviria	Duplodnaviria	Heunggongvirae	Heunggongvirae	Uroviricota	Uroviricota	Caudoviricetes	Caudoviricetes		novel_order_17_of_Caudoviricetes		novel_family_1_of_novel_order_17_of_Caudoviricetes		Queuovirinae	Craquatrovirus	Craquatrovirus
MK816297.1	Pseudomonas virus PBPA162	83	True	60.626	Duplodnaviria	Duplodnaviria	Heunggongvirae	Heunggongvirae	Uroviricota	Uroviricota	Caudoviricetes	Caudoviricetes		novel_order_17_of_Caudoviricetes		novel_family_1_of_novel_order_17_of_Caudoviricetes		Queuovirinae	Iggyvirus	Iggyvirus
MN029011.1	Pseudomonas phage Iggy	90	True	60.628	Duplodnaviria	Duplodnaviria	Heunggongvirae	Heunggongvirae	Uroviricota	Uroviricota	Caudoviricetes	Caudoviricetes		novel_order_17_of_Caudoviricetes		novel_family_1_of_novel_order_17_of_Caudoviricetes		Queuovirinae	Iggyvirus	Iggyvirus
KX898400.1	Pseudomonas phage JG054	74	True	57.839	Duplodnaviria	Duplodnaviria	Heunggongvirae	Heunggongvirae	Uroviricota	Uroviricota	Caudoviricetes	Caudoviricetes		novel_order_17_of_Caudoviricetes		novel_family_1_of_novel_order_17_of_Caudoviricetes	Queuovirinae	Queuovirinae	Nipunavirus	Nipunavirus
MN504636.1	Pseudomonas phage Quinobequin-P09	86	True	58.277	Duplodnaviria	Duplodnaviria	Heunggongvirae	Heunggongvirae	Uroviricota	Uroviricota	Caudoviricetes	Caudoviricetes		novel_order_17_of_Caudoviricetes		novel_family_1_of_novel_order_17_of_Caudoviricetes	Queuovirinae	Queuovirinae	Nipunavirus	Nipunavirus
MW835180.1	Pseudomonas phage vB_PaeS_PAJD-1	72	True	57.919	Duplodnaviria	Duplodnaviria	Heunggongvirae	Heunggongvirae	Uroviricota	Uroviricota	Caudoviricetes	Caudoviricetes		novel_order_17_of_Caudoviricetes		novel_family_1_of_novel_order_17_of_Caudoviricetes	Queuovirinae	Queuovirinae	Nipunavirus	Nipunavirus
NC_031058.1	Pseudomonas phage NP1	74	True	58.566	Duplodnaviria	Duplodnaviria	Heunggongvirae	Heunggongvirae	Uroviricota	Uroviricota	Caudoviricetes	Caudoviricetes		novel_order_17_of_Caudoviricetes		novel_family_1_of_novel_order_17_of_Caudoviricetes	Queuovirinae	Queuovirinae	Nipunavirus	Nipunavirus
NC_041953.1	Pseudomonas phage PaMx25	74	True	57.899	Duplodnaviria	Duplodnaviria	Heunggongvirae	Heunggongvirae	Uroviricota	Uroviricota	Caudoviricetes	Caudoviricetes		novel_order_17_of_Caudoviricetes		novel_family_1_of_novel_order_17_of_Caudoviricetes	Queuovirinae	Queuovirinae	Nipunavirus	Nipunavirus
ON911540.2	Xanthomonas phage vB_Xar_IVIA-DoCa3	75	True	58.107	Duplodnaviria	Duplodnaviria	Heunggongvirae	Heunggongvirae	Uroviricota	Uroviricota	Caudoviricetes	Caudoviricetes		novel_order_17_of_Caudoviricetes		novel_family_1_of_novel_order_17_of_Caudoviricetes	Queuovirinae	Queuovirinae	Nipunavirus	Nipunavirus
NC_024146.1	Enterobacteria phage 9g	71	True	56.702	Duplodnaviria	Duplodnaviria	Heunggongvirae	Heunggongvirae	Uroviricota	Uroviricota	Caudoviricetes	Caudoviricetes		novel_order_17_of_Caudoviricetes		novel_family_1_of_novel_order_17_of_Caudoviricetes	Queuovirinae	Queuovirinae	Nonagvirus	Nonagvirus
NC_028997.1	Enterobacteria phage JenP2	87	True	59.802	Duplodnaviria	Duplodnaviria	Heunggongvirae	Heunggongvirae	Uroviricota	Uroviricota	Caudoviricetes	Caudoviricetes		novel_order_17_of_Caudoviricetes		novel_family_1_of_novel_order_17_of_Caudoviricetes	Queuovirinae	Queuovirinae	Nonagvirus	Nonagvirus
NC_029021.1	Enterobacteria phage JenK1	86	True	60.747	Duplodnaviria	Duplodnaviria	Heunggongvirae	Heunggongvirae	Uroviricota	Uroviricota	Caudoviricetes	Caudoviricetes		novel_order_17_of_Caudoviricetes		novel_family_1_of_novel_order_17_of_Caudoviricetes	Queuovirinae	Queuovirinae	Nonagvirus	Nonagvirus
NC_029028.1	Enterobacteria phage JenP1	87	True	60.754	Duplodnaviria	Duplodnaviria	Heunggongvirae	Heunggongvirae	Uroviricota	Uroviricota	Caudoviricetes	Caudoviricetes		novel_order_17_of_Caudoviricetes		novel_family_1_of_novel_order_17_of_Caudoviricetes	Queuovirinae	Queuovirinae	Nonagvirus	Nonagvirus
NC_042025.1	Salmonella phage SE1 (in:Nonagvirus)	93	True	60.03	Duplodnaviria	Duplodnaviria	Heunggongvirae	Heunggongvirae	Uroviricota	Uroviricota	Caudoviricetes	Caudoviricetes		novel_order_17_of_Caudoviricetes		novel_family_1_of_novel_order_17_of_Caudoviricetes	Queuovirinae	Queuovirinae	Nonagvirus	Nonagvirus
NC_027378.1	Escherichia phage Seurat	88	True	56.776	Duplodnaviria	Duplodnaviria	Heunggongvirae	Heunggongvirae	Uroviricota	Uroviricota	Caudoviricetes	Caudoviricetes		novel_order_17_of_Caudoviricetes		novel_family_1_of_novel_order_17_of_Caudoviricetes	Queuovirinae	Queuovirinae	Seuratvirus	Seuratvirus
NC_028776.1	Escherichia phage CAjan	91	True	59.67	Duplodnaviria	Duplodnaviria	Heunggongvirae	Heunggongvirae	Uroviricota	Uroviricota	Caudoviricetes	Caudoviricetes		novel_order_17_of_Caudoviricetes		novel_family_1_of_novel_order_17_of_Caudoviricetes	Queuovirinae	Queuovirinae	Seuratvirus	Seuratvirus
NC_028831.1	Escherichia phage slur01	90	True	61.235	Duplodnaviria	Duplodnaviria	Heunggongvirae	Heunggongvirae	Uroviricota	Uroviricota	Caudoviricetes	Caudoviricetes		novel_order_17_of_Caudoviricetes		novel_family_1_of_novel_order_17_of_Caudoviricetes	Queuovirinae	Queuovirinae	Seuratvirus	Seuratvirus
NC_042120.1	Pantoea phage vB_PagS_Vid5	99	True	61.437	Duplodnaviria	Duplodnaviria	Heunggongvirae	Heunggongvirae	Uroviricota	Uroviricota	Caudoviricetes	Caudoviricetes		novel_order_17_of_Caudoviricetes		novel_family_1_of_novel_order_17_of_Caudoviricetes		Queuovirinae	Vidquintavirus	Vidquintavirus
NC_026610.2	Vibrio phage VpKK5	80	True	56.637	Duplodnaviria	Duplodnaviria	Heunggongvirae	Heunggongvirae	Uroviricota	Uroviricota	Caudoviricetes	Caudoviricetes		novel_order_17_of_Caudoviricetes		novel_family_1_of_novel_order_17_of_Caudoviricetes	Queuovirinae	Queuovirinae		novel_genus_0_of_Queuovirinae
OK562670.1	Stenotrophomonas phage vB_SM_ytsc_ply2008005c	54	True	42.318	Duplodnaviria	Duplodnaviria	Heunggongvirae	Heunggongvirae	Uroviricota	Uroviricota	Caudoviricetes	Caudoviricetes		novel_order_17_of_Caudoviricetes		novel_family_1_of_novel_order_17_of_Caudoviricetes		Queuovirinae		novel_genus_1_of_Queuovirinae
MN820898.1	Sphingomonas phage vB_StuS_MMDA13	89	True	63.743	Duplodnaviria	Duplodnaviria	Heunggongvirae	Heunggongvirae	Uroviricota	Uroviricota	Caudoviricetes	Caudoviricetes		novel_order_17_of_Caudoviricetes		novel_family_1_of_novel_order_17_of_Caudoviricetes		Queuovirinae		novel_genus_2_of_Queuovirinae
OP882271.1	Pseudomonas phage MiCath	97	True	60.958	Duplodnaviria	Duplodnaviria	Heunggongvirae	Heunggongvirae	Uroviricota	Uroviricota	Caudoviricetes	Caudoviricetes		novel_order_17_of_Caudoviricetes		novel_family_1_of_novel_order_17_of_Caudoviricetes		Queuovirinae		novel_genus_3_of_Queuovirinae
NC_027296.1	Rhizobium phage RHEph06	82	True	53.721	Duplodnaviria	Duplodnaviria	Heunggongvirae	Heunggongvirae	Uroviricota	Uroviricota	Caudoviricetes	Caudoviricetes		novel_order_17_of_Caudoviricetes		novel_family_1_of_novel_order_17_of_Caudoviricetes		novel_subfamily_0_of_novel_family_1_of_novel_order_17_of_Caudoviricetes	Kleczkowskavirus	Kleczkowskavirus
NC_041908.1	Rhizobium phage RHEph04	81	True	53.018	Duplodnaviria	Duplodnaviria	Heunggongvirae	Heunggongvirae	Uroviricota	Uroviricota	Caudoviricetes	Caudoviricetes		novel_order_17_of_Caudoviricetes		novel_family_1_of_novel_order_17_of_Caudoviricetes		novel_subfamily_0_of_novel_family_1_of_novel_order_17_of_Caudoviricetes	Kleczkowskavirus	Kleczkowskavirus
NC_048687.1	Pseudomonas phage PMBT14	76	True	47.82	Duplodnaviria	Duplodnaviria	Heunggongvirae	Heunggongvirae	Uroviricota	Uroviricota	Caudoviricetes	Caudoviricetes		novel_order_17_of_Caudoviricetes		novel_family_2_of_novel_order_17_of_Caudoviricetes		novel_subfamily_0_of_novel_family_2_of_novel_order_17_of_Caudoviricetes	Knuthellervirus	Knuthellervirus
MK608336.1	Serratia phage Serbin	66	True	42.882	Duplodnaviria	Duplodnaviria	Heunggongvirae	Heunggongvirae	Uroviricota	Uroviricota	Caudoviricetes	Caudoviricetes		novel_order_17_of_Caudoviricetes		novel_family_2_of_novel_order_17_of_Caudoviricetes		novel_subfamily_0_of_novel_family_2_of_novel_order_17_of_Caudoviricetes		novel_genus_0_of_novel_subfamily_0_of_novel_family_2_of_novel_order_17_of_Caudoviricetes
OK499995.1	Serratia phage vB_SmaS_Tlacuache	60	True	42.679	Duplodnaviria	Duplodnaviria	Heunggongvirae	Heunggongvirae	Uroviricota	Uroviricota	Caudoviricetes	Caudoviricetes		novel_order_17_of_Caudoviricetes		novel_family_2_of_novel_order_17_of_Caudoviricetes		novel_subfamily_0_of_novel_family_2_of_novel_order_17_of_Caudoviricetes		novel_genus_0_of_novel_subfamily_0_of_novel_family_2_of_novel_order_17_of_Caudoviricetes
OL539452.1	Serratia phage vB_SmaS_Opt-155	65	True	42.792	Duplodnaviria	Duplodnaviria	Heunggongvirae	Heunggongvirae	Uroviricota	Uroviricota	Caudoviricetes	Caudoviricetes		novel_order_17_of_Caudoviricetes		novel_family_2_of_novel_order_17_of_Caudoviricetes		novel_subfamily_0_of_novel_family_2_of_novel_order_17_of_Caudoviricetes		novel_genus_0_of_novel_subfamily_0_of_novel_family_2_of_novel_order_17_of_Caudoviricetes
NC_015466.1	Roseobacter phage RDJL Phi 1	87	True	62.668	Duplodnaviria	Duplodnaviria	Heunggongvirae	Heunggongvirae	Uroviricota	Uroviricota	Caudoviricetes	Caudoviricetes		novel_order_17_of_Caudoviricetes		novel_family_3_of_novel_order_17_of_Caudoviricetes		novel_subfamily_0_of_novel_family_3_of_novel_order_17_of_Caudoviricetes	Xiamenvirus	Xiamenvirus
NC_041958.1	Roseobacter phage RDJL Phi 2	76	True	63.513	Duplodnaviria	Duplodnaviria	Heunggongvirae	Heunggongvirae	Uroviricota	Uroviricota	Caudoviricetes	Caudoviricetes		novel_order_17_of_Caudoviricetes		novel_family_3_of_novel_order_17_of_Caudoviricetes		novel_subfamily_0_of_novel_family_3_of_novel_order_17_of_Caudoviricetes	Xiamenvirus	Xiamenvirus
NC_004827.1	Haemophilus phage Aaphi23	66	True	43.033	Duplodnaviria	Duplodnaviria	Heunggongvirae	Heunggongvirae	Uroviricota	Uroviricota	Caudoviricetes	Caudoviricetes		novel_order_17_of_Caudoviricetes		novel_family_4_of_novel_order_17_of_Caudoviricetes		novel_subfamily_0_of_novel_family_4_of_novel_order_17_of_Caudoviricetes		novel_genus_0_of_novel_subfamily_0_of_novel_family_4_of_novel_order_17_of_Caudoviricetes
NC_013597.1	Aggregatibacter phage S1249	66	True	43.97	Duplodnaviria	Duplodnaviria	Heunggongvirae	Heunggongvirae	Uroviricota	Uroviricota	Caudoviricetes	Caudoviricetes		novel_order_17_of_Caudoviricetes		novel_family_4_of_novel_order_17_of_Caudoviricetes		novel_subfamily_0_of_novel_family_4_of_novel_order_17_of_Caudoviricetes		novel_genus_0_of_novel_subfamily_0_of_novel_family_4_of_novel_order_17_of_Caudoviricetes
NC_031250.1	Salmonella phage BP63	76	True	52.437	Duplodnaviria	Duplodnaviria	Heunggongvirae	Heunggongvirae	Uroviricota	Uroviricota	Caudoviricetes	Caudoviricetes		novel_order_17_of_Caudoviricetes		novel_family_4_of_novel_order_17_of_Caudoviricetes		novel_subfamily_1_of_novel_family_4_of_novel_order_17_of_Caudoviricetes	Rosemountvirus	Rosemountvirus|Loughboroughvirus
NC_048179.1	Salmonella phage ZCSE2	78	True	53.965	Duplodnaviria	Duplodnaviria	Heunggongvirae	Heunggongvirae	Uroviricota	Uroviricota	Caudoviricetes	Caudoviricetes		novel_order_17_of_Caudoviricetes		novel_family_4_of_novel_order_17_of_Caudoviricetes		novel_subfamily_1_of_novel_family_4_of_novel_order_17_of_Caudoviricetes	Loughboroughvirus	Rosemountvirus|Loughboroughvirus
NC_048649.1	Salmonella phage UPF_BP2	70	True	54.894	Duplodnaviria	Duplodnaviria	Heunggongvirae	Heunggongvirae	Uroviricota	Uroviricota	Caudoviricetes	Caudoviricetes		novel_order_17_of_Caudoviricetes		novel_family_4_of_novel_order_17_of_Caudoviricetes		novel_subfamily_1_of_novel_family_4_of_novel_order_17_of_Caudoviricetes	Rosemountvirus	Rosemountvirus|Loughboroughvirus
NC_048763.1	Salmonella phage SE13	73	True	52.438	Duplodnaviria	Duplodnaviria	Heunggongvirae	Heunggongvirae	Uroviricota	Uroviricota	Caudoviricetes	Caudoviricetes		novel_order_17_of_Caudoviricetes		novel_family_4_of_novel_order_17_of_Caudoviricetes		novel_subfamily_1_of_novel_family_4_of_novel_order_17_of_Caudoviricetes	Rosemountvirus	Rosemountvirus|Loughboroughvirus
NC_048764.1	Salmonella phage SE4	76	True	53.494	Duplodnaviria	Duplodnaviria	Heunggongvirae	Heunggongvirae	Uroviricota	Uroviricota	Caudoviricetes	Caudoviricetes		novel_order_17_of_Caudoviricetes		novel_family_4_of_novel_order_17_of_Caudoviricetes		novel_subfamily_1_of_novel_family_4_of_novel_order_17_of_Caudoviricetes	Loughboroughvirus	Rosemountvirus|Loughboroughvirus
NC_048863.1	Salmonella phage yarpen	69	True	52.464	Duplodnaviria	Duplodnaviria	Heunggongvirae	Heunggongvirae	Uroviricota	Uroviricota	Caudoviricetes	Caudoviricetes		novel_order_17_of_Caudoviricetes		novel_family_4_of_novel_order_17_of_Caudoviricetes		novel_subfamily_1_of_novel_family_4_of_novel_order_17_of_Caudoviricetes	Rosemountvirus	Rosemountvirus|Loughboroughvirus
NC_048864.1	Salmonella phage birk	74	True	52.767	Duplodnaviria	Duplodnaviria	Heunggongvirae	Heunggongvirae	Uroviricota	Uroviricota	Caudoviricetes	Caudoviricetes		novel_order_17_of_Caudoviricetes		novel_family_4_of_novel_order_17_of_Caudoviricetes		novel_subfamily_1_of_novel_family_4_of_novel_order_17_of_Caudoviricetes	Rosemountvirus	Rosemountvirus|Loughboroughvirus
NC_020841.1	Psychrobacter phage pOW20-A	71	True	40.803	Duplodnaviria	Duplodnaviria	Heunggongvirae	Heunggongvirae	Uroviricota	Uroviricota	Caudoviricetes	Caudoviricetes		novel_order_17_of_Caudoviricetes		novel_family_5_of_novel_order_17_of_Caudoviricetes		novel_subfamily_0_of_novel_family_5_of_novel_order_17_of_Caudoviricetes		novel_genus_0_of_novel_subfamily_0_of_novel_family_5_of_novel_order_17_of_Caudoviricetes
NC_019713.1	Vibrio phage vB_VpaS_MAR10	107	True	78.751	Duplodnaviria	Duplodnaviria	Heunggongvirae	Heunggongvirae	Uroviricota	Uroviricota	Caudoviricetes	Caudoviricetes		novel_order_17_of_Caudoviricetes		novel_family_6_of_novel_order_17_of_Caudoviricetes		novel_subfamily_0_of_novel_family_6_of_novel_order_17_of_Caudoviricetes	Mardecavirus	Mardecavirus
NC_041910.1	Vibrio phage SSP002	102	True	76.35	Duplodnaviria	Duplodnaviria	Heunggongvirae	Heunggongvirae	Uroviricota	Uroviricota	Caudoviricetes	Caudoviricetes		novel_order_17_of_Caudoviricetes		novel_family_6_of_novel_order_17_of_Caudoviricetes		novel_subfamily_0_of_novel_family_6_of_novel_order_17_of_Caudoviricetes	Mardecavirus	Mardecavirus
NC_007024.1	Xanthomonas phage Xp15	84	True	55.77	Duplodnaviria	Duplodnaviria	Heunggongvirae	Heunggongvirae	Uroviricota	Uroviricota	Caudoviricetes	Caudoviricetes		novel_order_17_of_Caudoviricetes		novel_family_7_of_novel_order_17_of_Caudoviricetes		novel_subfamily_0_of_novel_family_7_of_novel_order_17_of_Caudoviricetes	Alachuavirus	Alachuavirus
NC_024123.1	Pseudomonas phage KPP25	88	True	64.113	Duplodnaviria	Duplodnaviria	Heunggongvirae	Heunggongvirae	Uroviricota	Uroviricota	Caudoviricetes	Caudoviricetes		novel_order_18_of_Caudoviricetes		novel_family_0_of_novel_order_18_of_Caudoviricetes		novel_subfamily_0_of_novel_family_0_of_novel_order_18_of_Caudoviricetes	Kochitakasuvirus	Kochitakasuvirus
NC_041964.1	Pseudomonas phage phiR18	86	True	63.56	Duplodnaviria	Duplodnaviria	Heunggongvirae	Heunggongvirae	Uroviricota	Uroviricota	Caudoviricetes	Caudoviricetes		novel_order_18_of_Caudoviricetes		novel_family_0_of_novel_order_18_of_Caudoviricetes		novel_subfamily_0_of_novel_family_0_of_novel_order_18_of_Caudoviricetes	Kochitakasuvirus	Kochitakasuvirus
OM418631.1	Pseudomonas phage UFJF_PfDIW6	58	True	42.322	Duplodnaviria	Duplodnaviria	Heunggongvirae	Heunggongvirae	Uroviricota	Uroviricota	Caudoviricetes	Caudoviricetes		novel_order_19_of_Caudoviricetes		novel_family_0_of_novel_order_19_of_Caudoviricetes		novel_subfamily_0_of_novel_family_0_of_novel_order_19_of_Caudoviricetes	Purivirus	Purivirus
NC_004775.2	Salmonella phage epsilon15	51	True	39.672	Duplodnaviria	Duplodnaviria	Heunggongvirae	Heunggongvirae	Uroviricota	Uroviricota	Caudoviricetes	Caudoviricetes		novel_order_19_of_Caudoviricetes		novel_family_0_of_novel_order_19_of_Caudoviricetes		novel_subfamily_1_of_novel_family_0_of_novel_order_19_of_Caudoviricetes	Uetakevirus	Uetakevirus
NC_007804.2	Escherichia phage phiV10	55	True	39.104	Duplodnaviria	Duplodnaviria	Heunggongvirae	Heunggongvirae	Uroviricota	Uroviricota	Caudoviricetes	Caudoviricetes		novel_order_19_of_Caudoviricetes		novel_family_0_of_novel_order_19_of_Caudoviricetes		novel_subfamily_1_of_novel_family_0_of_novel_order_19_of_Caudoviricetes	Uetakevirus	Uetakevirus
NC_016761.1	Salmonella phage SPN1S	52	True	38.684	Duplodnaviria	Duplodnaviria	Heunggongvirae	Heunggongvirae	Uroviricota	Uroviricota	Caudoviricetes	Caudoviricetes		novel_order_19_of_Caudoviricetes		novel_family_0_of_novel_order_19_of_Caudoviricetes		novel_subfamily_1_of_novel_family_0_of_novel_order_19_of_Caudoviricetes	Uetakevirus	Uetakevirus
NC_019445.1	Escherichia phage TL-2011b	57	True	44.784	Duplodnaviria	Duplodnaviria	Heunggongvirae	Heunggongvirae	Uroviricota	Uroviricota	Caudoviricetes	Caudoviricetes		novel_order_19_of_Caudoviricetes		novel_family_0_of_novel_order_19_of_Caudoviricetes		novel_subfamily_1_of_novel_family_0_of_novel_order_19_of_Caudoviricetes		Uetakevirus
NC_031077.1	Enterobacter phage Tyrion	56	True	41.76	Duplodnaviria	Duplodnaviria	Heunggongvirae	Heunggongvirae	Uroviricota	Uroviricota	Caudoviricetes	Caudoviricetes		novel_order_19_of_Caudoviricetes		novel_family_0_of_novel_order_19_of_Caudoviricetes		novel_subfamily_1_of_novel_family_0_of_novel_order_19_of_Caudoviricetes	Uetakevirus	Uetakevirus
NC_019923.1	Pseudomonas phage AF	65	True	42.689	Duplodnaviria	Duplodnaviria	Heunggongvirae	Heunggongvirae	Uroviricota	Uroviricota	Caudoviricetes	Caudoviricetes		novel_order_19_of_Caudoviricetes		novel_family_0_of_novel_order_19_of_Caudoviricetes		novel_subfamily_2_of_novel_family_0_of_novel_order_19_of_Caudoviricetes		novel_genus_0_of_novel_subfamily_2_of_novel_family_0_of_novel_order_19_of_Caudoviricetes
NC_020205.1	Xanthomonas citri phage CP2	40	True	42.963	Duplodnaviria	Duplodnaviria	Heunggongvirae	Heunggongvirae	Uroviricota	Uroviricota	Caudoviricetes	Caudoviricetes		novel_order_19_of_Caudoviricetes		novel_family_0_of_novel_order_19_of_Caudoviricetes		novel_subfamily_3_of_novel_family_0_of_novel_order_19_of_Caudoviricetes		novel_genus_0_of_novel_subfamily_3_of_novel_family_0_of_novel_order_19_of_Caudoviricetes
NC_047958.1	Burkholderia phage vB_BmuP_KL4	65	True	42.25	Duplodnaviria	Duplodnaviria	Heunggongvirae	Heunggongvirae	Uroviricota	Uroviricota	Caudoviricetes	Caudoviricetes		novel_order_19_of_Caudoviricetes		novel_family_1_of_novel_order_19_of_Caudoviricetes		novel_subfamily_0_of_novel_family_1_of_novel_order_19_of_Caudoviricetes	Kelquatrovirus	Kelquatrovirus
NC_005887.1	Burkholderia phage BcepC6B	46	True	42.415	Duplodnaviria	Duplodnaviria	Heunggongvirae	Heunggongvirae	Uroviricota	Uroviricota	Caudoviricetes	Caudoviricetes		novel_order_19_of_Caudoviricetes		novel_family_1_of_novel_order_19_of_Caudoviricetes		novel_subfamily_0_of_novel_family_1_of_novel_order_19_of_Caudoviricetes	Ryyoungvirus	Ryyoungvirus
NC_005357.1	Bordetella phage BPP-1	49	True	42.493	Duplodnaviria	Duplodnaviria	Heunggongvirae	Heunggongvirae	Uroviricota	Uroviricota	Caudoviricetes	Caudoviricetes		novel_order_19_of_Caudoviricetes		novel_family_1_of_novel_order_19_of_Caudoviricetes		novel_subfamily_1_of_novel_family_1_of_novel_order_19_of_Caudoviricetes	Rauchvirus	Rauchvirus
NC_020481.1	Pelagibacter phage HTVC010P	64	True	34.892	Duplodnaviria	Duplodnaviria	Heunggongvirae	Heunggongvirae	Uroviricota	Uroviricota	Caudoviricetes	Caudoviricetes		novel_order_19_of_Caudoviricetes		novel_family_2_of_novel_order_19_of_Caudoviricetes		novel_subfamily_0_of_novel_family_2_of_novel_order_19_of_Caudoviricetes		novel_genus_0_of_novel_subfamily_0_of_novel_family_2_of_novel_order_19_of_Caudoviricetes
NC_048018.1	Gordonia phage Apricot	101	True	52.195	Duplodnaviria	Duplodnaviria	Heunggongvirae	Heunggongvirae	Uroviricota	Uroviricota	Caudoviricetes	Caudoviricetes		novel_order_1_of_Caudoviricetes		novel_family_0_of_novel_order_1_of_Caudoviricetes		Langleyhallvirinae	Apricotvirus	Apricotvirus
NC_030942.1	Gordonia phage BritBrat	98	True	55.524	Duplodnaviria	Duplodnaviria	Heunggongvirae	Heunggongvirae	Uroviricota	Uroviricota	Caudoviricetes	Caudoviricetes		novel_order_1_of_Caudoviricetes		novel_family_0_of_novel_order_1_of_Caudoviricetes		Langleyhallvirinae	Britbratvirus	Britbratvirus
NC_047891.1	Gordonia phage BENtherdunthat	102	True	54.867	Duplodnaviria	Duplodnaviria	Heunggongvirae	Heunggongvirae	Uroviricota	Uroviricota	Caudoviricetes	Caudoviricetes		novel_order_1_of_Caudoviricetes		novel_family_0_of_novel_order_1_of_Caudoviricetes	Langleyhallvirinae	Langleyhallvirinae	Getalongvirus	Getalongvirus|Horusvirus|Phistoryvirus
NC_048039.1	Gordonia phage Horus	103	True	55.668	Duplodnaviria	Duplodnaviria	Heunggongvirae	Heunggongvirae	Uroviricota	Uroviricota	Caudoviricetes	Caudoviricetes		novel_order_1_of_Caudoviricetes		novel_family_0_of_novel_order_1_of_Caudoviricetes	Langleyhallvirinae	Langleyhallvirinae	Horusvirus	Getalongvirus|Horusvirus|Phistoryvirus
NC_048040.1	Gordonia phage Phistory	106	True	53.085	Duplodnaviria	Duplodnaviria	Heunggongvirae	Heunggongvirae	Uroviricota	Uroviricota	Caudoviricetes	Caudoviricetes		novel_order_1_of_Caudoviricetes		novel_family_0_of_novel_order_1_of_Caudoviricetes	Langleyhallvirinae	Langleyhallvirinae	Phistoryvirus	Getalongvirus|Horusvirus|Phistoryvirus
NC_048083.1	Gordonia phage Getalong	104	True	56.214	Duplodnaviria	Duplodnaviria	Heunggongvirae	Heunggongvirae	Uroviricota	Uroviricota	Caudoviricetes	Caudoviricetes		novel_order_1_of_Caudoviricetes		novel_family_0_of_novel_order_1_of_Caudoviricetes	Langleyhallvirinae	Langleyhallvirinae	Getalongvirus	Getalongvirus|Horusvirus|Phistoryvirus
NC_048141.1	Gordonia phage Kenna	98	True	53.215	Duplodnaviria	Duplodnaviria	Heunggongvirae	Heunggongvirae	Uroviricota	Uroviricota	Caudoviricetes	Caudoviricetes		novel_order_1_of_Caudoviricetes		novel_family_0_of_novel_order_1_of_Caudoviricetes	Langleyhallvirinae	Langleyhallvirinae	Getalongvirus	Getalongvirus|Horusvirus|Phistoryvirus
NC_048146.1	Gordonia phage Asapag	99	True	55.119	Duplodnaviria	Duplodnaviria	Heunggongvirae	Heunggongvirae	Uroviricota	Uroviricota	Caudoviricetes	Caudoviricetes		novel_order_1_of_Caudoviricetes		novel_family_0_of_novel_order_1_of_Caudoviricetes	Langleyhallvirinae	Langleyhallvirinae	Getalongvirus	Getalongvirus|Horusvirus|Phistoryvirus
NC_031267.1	Gordonia phage Lucky10	70	True	42.979	Duplodnaviria	Duplodnaviria	Heunggongvirae	Heunggongvirae	Uroviricota	Uroviricota	Caudoviricetes	Caudoviricetes		novel_order_1_of_Caudoviricetes		novel_family_0_of_novel_order_1_of_Caudoviricetes		Langleyhallvirinae	Luckytenvirus	Luckytenvirus
KR053194_Gordonia_phage_GAL1			False			Duplodnaviria		Heunggongvirae		Uroviricota		Caudoviricetes		novel_order_1_of_Caudoviricetes		novel_family_0_of_novel_order_1_of_Caudoviricetes		novel_subfamily_0_of_novel_family_0_of_novel_order_1_of_Caudoviricetes		novel_genus_0_of_novel_subfamily_0_of_novel_family_0_of_novel_order_1_of_Caudoviricetes
MN204493.1	Streptomyces phage Zuko	115	True	82.302	Duplodnaviria	Duplodnaviria	Heunggongvirae	Heunggongvirae	Uroviricota	Uroviricota	Caudoviricetes	Caudoviricetes		novel_order_1_of_Caudoviricetes		novel_family_1_of_novel_order_1_of_Caudoviricetes		novel_subfamily_0_of_novel_family_1_of_novel_order_1_of_Caudoviricetes	Zukovirus	Zukovirus
MW822144.1	Streptomyces phage KimJongPhill	115	True	82.521	Duplodnaviria	Duplodnaviria	Heunggongvirae	Heunggongvirae	Uroviricota	Uroviricota	Caudoviricetes	Caudoviricetes		novel_order_1_of_Caudoviricetes		novel_family_1_of_novel_order_1_of_Caudoviricetes		novel_subfamily_0_of_novel_family_1_of_novel_order_1_of_Caudoviricetes	Zukovirus	Zukovirus
MN310549.1	Gordonia phage Gibbous	68	True	45.81	Duplodnaviria	Duplodnaviria	Heunggongvirae	Heunggongvirae	Uroviricota	Uroviricota	Caudoviricetes	Caudoviricetes		novel_order_1_of_Caudoviricetes		novel_family_1_of_novel_order_1_of_Caudoviricetes		novel_subfamily_1_of_novel_family_1_of_novel_order_1_of_Caudoviricetes	Emalynvirus	Emalynvirus
NC_015720.1	Gordonia phage GTE2	57	True	45.53	Duplodnaviria	Duplodnaviria	Heunggongvirae	Heunggongvirae	Uroviricota	Uroviricota	Caudoviricetes	Caudoviricetes		novel_order_1_of_Caudoviricetes		novel_family_1_of_novel_order_1_of_Caudoviricetes		novel_subfamily_1_of_novel_family_1_of_novel_order_1_of_Caudoviricetes	Emalynvirus	Emalynvirus
NC_030941.1	Gordonia phage Cozz	68	True	46.6	Duplodnaviria	Duplodnaviria	Heunggongvirae	Heunggongvirae	Uroviricota	Uroviricota	Caudoviricetes	Caudoviricetes		novel_order_1_of_Caudoviricetes		novel_family_1_of_novel_order_1_of_Caudoviricetes		novel_subfamily_1_of_novel_family_1_of_novel_order_1_of_Caudoviricetes	Emalynvirus	Emalynvirus
NC_031234.1	Gordonia phage Emalyn	67	True	43.982	Duplodnaviria	Duplodnaviria	Heunggongvirae	Heunggongvirae	Uroviricota	Uroviricota	Caudoviricetes	Caudoviricetes		novel_order_1_of_Caudoviricetes		novel_family_1_of_novel_order_1_of_Caudoviricetes		novel_subfamily_1_of_novel_family_1_of_novel_order_1_of_Caudoviricetes	Emalynvirus	Emalynvirus
NC_042102.1	Gordonia phage Troje	71	True	45.909	Duplodnaviria	Duplodnaviria	Heunggongvirae	Heunggongvirae	Uroviricota	Uroviricota	Caudoviricetes	Caudoviricetes		novel_order_1_of_Caudoviricetes		novel_family_1_of_novel_order_1_of_Caudoviricetes		novel_subfamily_1_of_novel_family_1_of_novel_order_1_of_Caudoviricetes	Emalynvirus	Emalynvirus
OQ709211.1	Gordonia phage Azira	67	True	45.336	Duplodnaviria	Duplodnaviria	Heunggongvirae	Heunggongvirae	Uroviricota	Uroviricota	Caudoviricetes	Caudoviricetes		novel_order_1_of_Caudoviricetes		novel_family_1_of_novel_order_1_of_Caudoviricetes		novel_subfamily_1_of_novel_family_1_of_novel_order_1_of_Caudoviricetes	Emalynvirus	Emalynvirus
KF024728_Mycobacterium_phage_Muddy			False			Duplodnaviria		Heunggongvirae		Uroviricota		Caudoviricetes		novel_order_1_of_Caudoviricetes		novel_family_1_of_novel_order_1_of_Caudoviricetes		novel_subfamily_1_of_novel_family_1_of_novel_order_1_of_Caudoviricetes		Mapvirus
NC_021063.1	Mycobacterium phage FF47	73	True	47.724	Duplodnaviria	Duplodnaviria	Heunggongvirae	Heunggongvirae	Uroviricota	Uroviricota	Caudoviricetes	Caudoviricetes		novel_order_1_of_Caudoviricetes		novel_family_1_of_novel_order_1_of_Caudoviricetes		novel_subfamily_1_of_novel_family_1_of_novel_order_1_of_Caudoviricetes	Mapvirus	Mapvirus
NC_022054	Mycobacterium phage Muddy		True	48.229	Duplodnaviria	Duplodnaviria	Heunggongvirae	Heunggongvirae	Uroviricota	Uroviricota	Caudoviricetes	Caudoviricetes		novel_order_1_of_Caudoviricetes		novel_family_1_of_novel_order_1_of_Caudoviricetes		novel_subfamily_1_of_novel_family_1_of_novel_order_1_of_Caudoviricetes	Mapvirus	Mapvirus
MK967385.1	Gordonia phage SheckWes	75	True	47.618	Duplodnaviria	Duplodnaviria	Heunggongvirae	Heunggongvirae	Uroviricota	Uroviricota	Caudoviricetes	Caudoviricetes		novel_order_1_of_Caudoviricetes		novel_family_1_of_novel_order_1_of_Caudoviricetes		novel_subfamily_1_of_novel_family_1_of_novel_order_1_of_Caudoviricetes	Ponsvirus	Ponsvirus
MN062716.1	Gordonia phage Mayweather	74	True	48.382	Duplodnaviria	Duplodnaviria	Heunggongvirae	Heunggongvirae	Uroviricota	Uroviricota	Caudoviricetes	Caudoviricetes		novel_order_1_of_Caudoviricetes		novel_family_1_of_novel_order_1_of_Caudoviricetes		novel_subfamily_1_of_novel_family_1_of_novel_order_1_of_Caudoviricetes	Ponsvirus	Ponsvirus
MN284906.1	Gordonia phage CherryonLim	72	True	48.948	Duplodnaviria	Duplodnaviria	Heunggongvirae	Heunggongvirae	Uroviricota	Uroviricota	Caudoviricetes	Caudoviricetes		novel_order_1_of_Caudoviricetes		novel_family_1_of_novel_order_1_of_Caudoviricetes		novel_subfamily_1_of_novel_family_1_of_novel_order_1_of_Caudoviricetes	Ponsvirus	Ponsvirus
MN586015.1	Gordonia phage Lauer	66	True	48.123	Duplodnaviria	Duplodnaviria	Heunggongvirae	Heunggongvirae	Uroviricota	Uroviricota	Caudoviricetes	Caudoviricetes		novel_order_1_of_Caudoviricetes		novel_family_1_of_novel_order_1_of_Caudoviricetes		novel_subfamily_1_of_novel_family_1_of_novel_order_1_of_Caudoviricetes	Ponsvirus	Ponsvirus
MT776810.1	Gordonia phage BigChungus	69	True	47.166	Duplodnaviria	Duplodnaviria	Heunggongvirae	Heunggongvirae	Uroviricota	Uroviricota	Caudoviricetes	Caudoviricetes		novel_order_1_of_Caudoviricetes		novel_family_1_of_novel_order_1_of_Caudoviricetes		novel_subfamily_1_of_novel_family_1_of_novel_order_1_of_Caudoviricetes	Ponsvirus	Ponsvirus
MZ622167.1	Gordonia phage Vine	74	True	48.092	Duplodnaviria	Duplodnaviria	Heunggongvirae	Heunggongvirae	Uroviricota	Uroviricota	Caudoviricetes	Caudoviricetes		novel_order_1_of_Caudoviricetes		novel_family_1_of_novel_order_1_of_Caudoviricetes		novel_subfamily_1_of_novel_family_1_of_novel_order_1_of_Caudoviricetes	Ponsvirus	Ponsvirus
OK040785.1	Gordonia phage Pons	74	True	47.982	Duplodnaviria	Duplodnaviria	Heunggongvirae	Heunggongvirae	Uroviricota	Uroviricota	Caudoviricetes	Caudoviricetes		novel_order_1_of_Caudoviricetes		novel_family_1_of_novel_order_1_of_Caudoviricetes		novel_subfamily_1_of_novel_family_1_of_novel_order_1_of_Caudoviricetes	Ponsvirus	Ponsvirus
NC_055867.1	Gordonia phage Clown	95	True	58.203	Duplodnaviria	Duplodnaviria	Heunggongvirae	Heunggongvirae	Uroviricota	Uroviricota	Caudoviricetes	Caudoviricetes		novel_order_1_of_Caudoviricetes		novel_family_2_of_novel_order_1_of_Caudoviricetes		novel_subfamily_0_of_novel_family_2_of_novel_order_1_of_Caudoviricetes	Clownvirus	Clownvirus
NC_030913.1	Gordonia phage Wizard	89	True	58.308	Duplodnaviria	Duplodnaviria	Heunggongvirae	Heunggongvirae	Uroviricota	Uroviricota	Caudoviricetes	Caudoviricetes		novel_order_1_of_Caudoviricetes		novel_family_2_of_novel_order_1_of_Caudoviricetes		novel_subfamily_0_of_novel_family_2_of_novel_order_1_of_Caudoviricetes	Wizardvirus	Wizardvirus
NC_031052.1	Gordonia phage Twister6	93	True	57.804	Duplodnaviria	Duplodnaviria	Heunggongvirae	Heunggongvirae	Uroviricota	Uroviricota	Caudoviricetes	Caudoviricetes		novel_order_1_of_Caudoviricetes		novel_family_2_of_novel_order_1_of_Caudoviricetes		novel_subfamily_0_of_novel_family_2_of_novel_order_1_of_Caudoviricetes	Wizardvirus	Wizardvirus
NC_055751.1	Gordonia phage Danyall	95	True	58.695	Duplodnaviria	Duplodnaviria	Heunggongvirae	Heunggongvirae	Uroviricota	Uroviricota	Caudoviricetes	Caudoviricetes		novel_order_1_of_Caudoviricetes		novel_family_2_of_novel_order_1_of_Caudoviricetes		novel_subfamily_0_of_novel_family_2_of_novel_order_1_of_Caudoviricetes	Wizardvirus	Wizardvirus
NC_055752.1	Gordonia phage KimmyK	92	True	58.755	Duplodnaviria	Duplodnaviria	Heunggongvirae	Heunggongvirae	Uroviricota	Uroviricota	Caudoviricetes	Caudoviricetes		novel_order_1_of_Caudoviricetes		novel_family_2_of_novel_order_1_of_Caudoviricetes		novel_subfamily_0_of_novel_family_2_of_novel_order_1_of_Caudoviricetes	Wizardvirus	Wizardvirus
NC_055765.1	Gordonia phage TillyBobJoe	93	True	58.677	Duplodnaviria	Duplodnaviria	Heunggongvirae	Heunggongvirae	Uroviricota	Uroviricota	Caudoviricetes	Caudoviricetes		novel_order_1_of_Caudoviricetes		novel_family_2_of_novel_order_1_of_Caudoviricetes		novel_subfamily_0_of_novel_family_2_of_novel_order_1_of_Caudoviricetes	Wizardvirus	Wizardvirus
NC_055785.1	Gordonia phage Mutzi	94	True	59.655	Duplodnaviria	Duplodnaviria	Heunggongvirae	Heunggongvirae	Uroviricota	Uroviricota	Caudoviricetes	Caudoviricetes		novel_order_1_of_Caudoviricetes		novel_family_2_of_novel_order_1_of_Caudoviricetes		novel_subfamily_0_of_novel_family_2_of_novel_order_1_of_Caudoviricetes	Wizardvirus	Wizardvirus
NC_055795.1	Gordonia phage SmokingBunny	95	True	59.454	Duplodnaviria	Duplodnaviria	Heunggongvirae	Heunggongvirae	Uroviricota	Uroviricota	Caudoviricetes	Caudoviricetes		novel_order_1_of_Caudoviricetes		novel_family_2_of_novel_order_1_of_Caudoviricetes		novel_subfamily_0_of_novel_family_2_of_novel_order_1_of_Caudoviricetes	Wizardvirus	Wizardvirus
NC_055796.1	Gordonia phage VanDeWege	96	True	58.972	Duplodnaviria	Duplodnaviria	Heunggongvirae	Heunggongvirae	Uroviricota	Uroviricota	Caudoviricetes	Caudoviricetes		novel_order_1_of_Caudoviricetes		novel_family_2_of_novel_order_1_of_Caudoviricetes		novel_subfamily_0_of_novel_family_2_of_novel_order_1_of_Caudoviricetes	Wizardvirus	Wizardvirus
NC_055797.1	Gordonia phage Barb	98	True	59.514	Duplodnaviria	Duplodnaviria	Heunggongvirae	Heunggongvirae	Uroviricota	Uroviricota	Caudoviricetes	Caudoviricetes		novel_order_1_of_Caudoviricetes		novel_family_2_of_novel_order_1_of_Caudoviricetes		novel_subfamily_0_of_novel_family_2_of_novel_order_1_of_Caudoviricetes	Wizardvirus	Wizardvirus
NC_055798.1	Gordonia phage Arri	94	True	58.65	Duplodnaviria	Duplodnaviria	Heunggongvirae	Heunggongvirae	Uroviricota	Uroviricota	Caudoviricetes	Caudoviricetes		novel_order_1_of_Caudoviricetes		novel_family_2_of_novel_order_1_of_Caudoviricetes		novel_subfamily_0_of_novel_family_2_of_novel_order_1_of_Caudoviricetes	Wizardvirus	Wizardvirus
NC_055799.1	Gordonia phage Valary	95	True	59.448	Duplodnaviria	Duplodnaviria	Heunggongvirae	Heunggongvirae	Uroviricota	Uroviricota	Caudoviricetes	Caudoviricetes		novel_order_1_of_Caudoviricetes		novel_family_2_of_novel_order_1_of_Caudoviricetes		novel_subfamily_0_of_novel_family_2_of_novel_order_1_of_Caudoviricetes	Wizardvirus	Wizardvirus
NC_055804.1	Gordonia phage Bakery	96	True	60.468	Duplodnaviria	Duplodnaviria	Heunggongvirae	Heunggongvirae	Uroviricota	Uroviricota	Caudoviricetes	Caudoviricetes		novel_order_1_of_Caudoviricetes		novel_family_2_of_novel_order_1_of_Caudoviricetes		novel_subfamily_0_of_novel_family_2_of_novel_order_1_of_Caudoviricetes	Wizardvirus	Wizardvirus
NC_055805.1	Gordonia phage RogerDodger	97	True	59.122	Duplodnaviria	Duplodnaviria	Heunggongvirae	Heunggongvirae	Uroviricota	Uroviricota	Caudoviricetes	Caudoviricetes		novel_order_1_of_Caudoviricetes		novel_family_2_of_novel_order_1_of_Caudoviricetes		novel_subfamily_0_of_novel_family_2_of_novel_order_1_of_Caudoviricetes	Wizardvirus	Wizardvirus
NC_055810.1	Gordonia phage Nubi	97	True	58.718	Duplodnaviria	Duplodnaviria	Heunggongvirae	Heunggongvirae	Uroviricota	Uroviricota	Caudoviricetes	Caudoviricetes		novel_order_1_of_Caudoviricetes		novel_family_2_of_novel_order_1_of_Caudoviricetes		novel_subfamily_0_of_novel_family_2_of_novel_order_1_of_Caudoviricetes	Wizardvirus	Wizardvirus
NC_055816.1	Gordonia phage Fireball	97	True	58.924	Duplodnaviria	Duplodnaviria	Heunggongvirae	Heunggongvirae	Uroviricota	Uroviricota	Caudoviricetes	Caudoviricetes		novel_order_1_of_Caudoviricetes		novel_family_2_of_novel_order_1_of_Caudoviricetes		novel_subfamily_0_of_novel_family_2_of_novel_order_1_of_Caudoviricetes	Wizardvirus	Wizardvirus
NC_055843.1	Gordonia phage Evamon	94	True	58.46	Duplodnaviria	Duplodnaviria	Heunggongvirae	Heunggongvirae	Uroviricota	Uroviricota	Caudoviricetes	Caudoviricetes		novel_order_1_of_Caudoviricetes		novel_family_2_of_novel_order_1_of_Caudoviricetes		novel_subfamily_0_of_novel_family_2_of_novel_order_1_of_Caudoviricetes	Wizardvirus	Wizardvirus
NC_055857.1	Gordonia phage Jambalaya	91	True	57.764	Duplodnaviria	Duplodnaviria	Heunggongvirae	Heunggongvirae	Uroviricota	Uroviricota	Caudoviricetes	Caudoviricetes		novel_order_1_of_Caudoviricetes		novel_family_2_of_novel_order_1_of_Caudoviricetes		novel_subfamily_0_of_novel_family_2_of_novel_order_1_of_Caudoviricetes	Wizardvirus	Wizardvirus
NC_055861.1	Gordonia phage Portcullis	94	True	58.364	Duplodnaviria	Duplodnaviria	Heunggongvirae	Heunggongvirae	Uroviricota	Uroviricota	Caudoviricetes	Caudoviricetes		novel_order_1_of_Caudoviricetes		novel_family_2_of_novel_order_1_of_Caudoviricetes		novel_subfamily_0_of_novel_family_2_of_novel_order_1_of_Caudoviricetes	Wizardvirus	Wizardvirus
NC_055920.1	Gordonia phage Phlop	91	True	58.358	Duplodnaviria	Duplodnaviria	Heunggongvirae	Heunggongvirae	Uroviricota	Uroviricota	Caudoviricetes	Caudoviricetes		novel_order_1_of_Caudoviricetes		novel_family_2_of_novel_order_1_of_Caudoviricetes		novel_subfamily_0_of_novel_family_2_of_novel_order_1_of_Caudoviricetes	Wizardvirus	Wizardvirus
OR521081_Gordonia_phage_Halo3			False			Duplodnaviria		Heunggongvirae		Uroviricota		Caudoviricetes		novel_order_1_of_Caudoviricetes		novel_family_2_of_novel_order_1_of_Caudoviricetes		novel_subfamily_0_of_novel_family_2_of_novel_order_1_of_Caudoviricetes		Wizardvirus
KR053200_Gordonia_phage_GTE6			False			Duplodnaviria		Heunggongvirae		Uroviricota		Caudoviricetes		novel_order_1_of_Caudoviricetes		novel_family_2_of_novel_order_1_of_Caudoviricetes		novel_subfamily_1_of_novel_family_2_of_novel_order_1_of_Caudoviricetes		Dexdertvirus
NC_053210.1	Gordonia phage Dexdert	82	True	55.006	Duplodnaviria	Duplodnaviria	Heunggongvirae	Heunggongvirae	Uroviricota	Uroviricota	Caudoviricetes	Caudoviricetes		novel_order_1_of_Caudoviricetes		novel_family_2_of_novel_order_1_of_Caudoviricetes		novel_subfamily_1_of_novel_family_2_of_novel_order_1_of_Caudoviricetes	Dexdertvirus	Dexdertvirus
NC_053211.1	Gordonia phage Tiamoceli	80	True	55.829	Duplodnaviria	Duplodnaviria	Heunggongvirae	Heunggongvirae	Uroviricota	Uroviricota	Caudoviricetes	Caudoviricetes		novel_order_1_of_Caudoviricetes		novel_family_2_of_novel_order_1_of_Caudoviricetes		novel_subfamily_1_of_novel_family_2_of_novel_order_1_of_Caudoviricetes	Dexdertvirus	Dexdertvirus
OR521074_Gordonia_phage_Kwekel			False			Duplodnaviria		Heunggongvirae		Uroviricota		Caudoviricetes		novel_order_1_of_Caudoviricetes		novel_family_2_of_novel_order_1_of_Caudoviricetes		novel_subfamily_1_of_novel_family_2_of_novel_order_1_of_Caudoviricetes		Dexdertvirus
NC_031112.1	Gordonia phage Phinally	87	True	59.265	Duplodnaviria	Duplodnaviria	Heunggongvirae	Heunggongvirae	Uroviricota	Uroviricota	Caudoviricetes	Caudoviricetes		novel_order_1_of_Caudoviricetes		novel_family_2_of_novel_order_1_of_Caudoviricetes		novel_subfamily_1_of_novel_family_2_of_novel_order_1_of_Caudoviricetes	Leonardvirus	Leonardvirus
NC_053242.1	Gordonia phage Leonard	87	True	59.268	Duplodnaviria	Duplodnaviria	Heunggongvirae	Heunggongvirae	Uroviricota	Uroviricota	Caudoviricetes	Caudoviricetes		novel_order_1_of_Caudoviricetes		novel_family_2_of_novel_order_1_of_Caudoviricetes		novel_subfamily_1_of_novel_family_2_of_novel_order_1_of_Caudoviricetes	Leonardvirus	Leonardvirus
NC_053243.1	Gordonia phage EMoore	82	True	58.844	Duplodnaviria	Duplodnaviria	Heunggongvirae	Heunggongvirae	Uroviricota	Uroviricota	Caudoviricetes	Caudoviricetes		novel_order_1_of_Caudoviricetes		novel_family_2_of_novel_order_1_of_Caudoviricetes		novel_subfamily_1_of_novel_family_2_of_novel_order_1_of_Caudoviricetes	Leonardvirus	Leonardvirus
NC_053244.1	Gordonia phage MelBins	89	True	59.761	Duplodnaviria	Duplodnaviria	Heunggongvirae	Heunggongvirae	Uroviricota	Uroviricota	Caudoviricetes	Caudoviricetes		novel_order_1_of_Caudoviricetes		novel_family_2_of_novel_order_1_of_Caudoviricetes		novel_subfamily_1_of_novel_family_2_of_novel_order_1_of_Caudoviricetes	Leonardvirus	Leonardvirus
NC_053245.1	Gordonia phage Ali17	84	True	58.301	Duplodnaviria	Duplodnaviria	Heunggongvirae	Heunggongvirae	Uroviricota	Uroviricota	Caudoviricetes	Caudoviricetes		novel_order_1_of_Caudoviricetes		novel_family_2_of_novel_order_1_of_Caudoviricetes		novel_subfamily_1_of_novel_family_2_of_novel_order_1_of_Caudoviricetes	Leonardvirus	Leonardvirus
NC_053246.1	Gordonia phage Lilbeanie	97	True	59.21	Duplodnaviria	Duplodnaviria	Heunggongvirae	Heunggongvirae	Uroviricota	Uroviricota	Caudoviricetes	Caudoviricetes		novel_order_1_of_Caudoviricetes		novel_family_2_of_novel_order_1_of_Caudoviricetes		novel_subfamily_1_of_novel_family_2_of_novel_order_1_of_Caudoviricetes	Lilbeanievirus	Lilbeanievirus
NC_031239.1	Gordonia phage Vivi2	89	True	59.337	Duplodnaviria	Duplodnaviria	Heunggongvirae	Heunggongvirae	Uroviricota	Uroviricota	Caudoviricetes	Caudoviricetes		novel_order_1_of_Caudoviricetes		novel_family_2_of_novel_order_1_of_Caudoviricetes		novel_subfamily_1_of_novel_family_2_of_novel_order_1_of_Caudoviricetes	Vividuovirus	Vividuovirus|Kroosvirus
NC_042045.1	Gordonia phage Lennon	85	True	60.237	Duplodnaviria	Duplodnaviria	Heunggongvirae	Heunggongvirae	Uroviricota	Uroviricota	Caudoviricetes	Caudoviricetes		novel_order_1_of_Caudoviricetes		novel_family_2_of_novel_order_1_of_Caudoviricetes		novel_subfamily_1_of_novel_family_2_of_novel_order_1_of_Caudoviricetes	Vividuovirus	Vividuovirus|Kroosvirus
NC_042108.1	Gordonia phage Brandonk123	89	True	58.842	Duplodnaviria	Duplodnaviria	Heunggongvirae	Heunggongvirae	Uroviricota	Uroviricota	Caudoviricetes	Caudoviricetes		novel_order_1_of_Caudoviricetes		novel_family_2_of_novel_order_1_of_Caudoviricetes		novel_subfamily_1_of_novel_family_2_of_novel_order_1_of_Caudoviricetes	Vividuovirus	Vividuovirus|Kroosvirus
NC_053234.1	Gordonia phage Kroos	85	True	57.973	Duplodnaviria	Duplodnaviria	Heunggongvirae	Heunggongvirae	Uroviricota	Uroviricota	Caudoviricetes	Caudoviricetes		novel_order_1_of_Caudoviricetes		novel_family_2_of_novel_order_1_of_Caudoviricetes		novel_subfamily_1_of_novel_family_2_of_novel_order_1_of_Caudoviricetes	Kroosvirus	Vividuovirus|Kroosvirus
NC_053235.1	Gordonia phage JKSyngboy	82	True	58.176	Duplodnaviria	Duplodnaviria	Heunggongvirae	Heunggongvirae	Uroviricota	Uroviricota	Caudoviricetes	Caudoviricetes		novel_order_1_of_Caudoviricetes		novel_family_2_of_novel_order_1_of_Caudoviricetes		novel_subfamily_1_of_novel_family_2_of_novel_order_1_of_Caudoviricetes	Kroosvirus	Vividuovirus|Kroosvirus
NC_053236.1	Gordonia phage YorkOnyx	84	True	57.43	Duplodnaviria	Duplodnaviria	Heunggongvirae	Heunggongvirae	Uroviricota	Uroviricota	Caudoviricetes	Caudoviricetes		novel_order_1_of_Caudoviricetes		novel_family_2_of_novel_order_1_of_Caudoviricetes		novel_subfamily_1_of_novel_family_2_of_novel_order_1_of_Caudoviricetes	Kroosvirus	Vividuovirus|Kroosvirus
NC_053237.1	Gordonia phage Ashertheman	85	True	57.555	Duplodnaviria	Duplodnaviria	Heunggongvirae	Heunggongvirae	Uroviricota	Uroviricota	Caudoviricetes	Caudoviricetes		novel_order_1_of_Caudoviricetes		novel_family_2_of_novel_order_1_of_Caudoviricetes		novel_subfamily_1_of_novel_family_2_of_novel_order_1_of_Caudoviricetes	Kroosvirus	Vividuovirus|Kroosvirus
NC_053238.1	Gordonia phage Gaea	86	True	57.472	Duplodnaviria	Duplodnaviria	Heunggongvirae	Heunggongvirae	Uroviricota	Uroviricota	Caudoviricetes	Caudoviricetes		novel_order_1_of_Caudoviricetes		novel_family_2_of_novel_order_1_of_Caudoviricetes		novel_subfamily_1_of_novel_family_2_of_novel_order_1_of_Caudoviricetes	Kroosvirus	Vividuovirus|Kroosvirus
NC_053239.1	Gordonia phage Bizzy	85	True	57.312	Duplodnaviria	Duplodnaviria	Heunggongvirae	Heunggongvirae	Uroviricota	Uroviricota	Caudoviricetes	Caudoviricetes		novel_order_1_of_Caudoviricetes		novel_family_2_of_novel_order_1_of_Caudoviricetes		novel_subfamily_1_of_novel_family_2_of_novel_order_1_of_Caudoviricetes	Kroosvirus	Vividuovirus|Kroosvirus
NC_053240.1	Gordonia phage Tangerine	85	True	57.306	Duplodnaviria	Duplodnaviria	Heunggongvirae	Heunggongvirae	Uroviricota	Uroviricota	Caudoviricetes	Caudoviricetes		novel_order_1_of_Caudoviricetes		novel_family_2_of_novel_order_1_of_Caudoviricetes		novel_subfamily_1_of_novel_family_2_of_novel_order_1_of_Caudoviricetes	Kroosvirus	Vividuovirus|Kroosvirus
NC_053241.1	Gordonia phage Ribeye	85	True	57.448	Duplodnaviria	Duplodnaviria	Heunggongvirae	Heunggongvirae	Uroviricota	Uroviricota	Caudoviricetes	Caudoviricetes		novel_order_1_of_Caudoviricetes		novel_family_2_of_novel_order_1_of_Caudoviricetes		novel_subfamily_1_of_novel_family_2_of_novel_order_1_of_Caudoviricetes	Kroosvirus	Vividuovirus|Kroosvirus
NC_055753.1	Gordonia phage Rofo	85	True	58.767	Duplodnaviria	Duplodnaviria	Heunggongvirae	Heunggongvirae	Uroviricota	Uroviricota	Caudoviricetes	Caudoviricetes		novel_order_1_of_Caudoviricetes		novel_family_2_of_novel_order_1_of_Caudoviricetes		novel_subfamily_1_of_novel_family_2_of_novel_order_1_of_Caudoviricetes	Vividuovirus	Vividuovirus|Kroosvirus
NC_055762.1	Gordonia phage Angelicage	84	True	59.215	Duplodnaviria	Duplodnaviria	Heunggongvirae	Heunggongvirae	Uroviricota	Uroviricota	Caudoviricetes	Caudoviricetes		novel_order_1_of_Caudoviricetes		novel_family_2_of_novel_order_1_of_Caudoviricetes		novel_subfamily_1_of_novel_family_2_of_novel_order_1_of_Caudoviricetes	Vividuovirus	Vividuovirus|Kroosvirus
NC_055773.1	Gordonia phage Ailee	83	True	58.474	Duplodnaviria	Duplodnaviria	Heunggongvirae	Heunggongvirae	Uroviricota	Uroviricota	Caudoviricetes	Caudoviricetes		novel_order_1_of_Caudoviricetes		novel_family_2_of_novel_order_1_of_Caudoviricetes		novel_subfamily_1_of_novel_family_2_of_novel_order_1_of_Caudoviricetes	Vividuovirus	Vividuovirus|Kroosvirus
NC_055774.1	Gordonia phage Bibwit	83	True	57.88	Duplodnaviria	Duplodnaviria	Heunggongvirae	Heunggongvirae	Uroviricota	Uroviricota	Caudoviricetes	Caudoviricetes		novel_order_1_of_Caudoviricetes		novel_family_2_of_novel_order_1_of_Caudoviricetes		novel_subfamily_1_of_novel_family_2_of_novel_order_1_of_Caudoviricetes	Vividuovirus	Vividuovirus|Kroosvirus
NC_055775.1	Gordonia phage Fosterous	87	True	59.136	Duplodnaviria	Duplodnaviria	Heunggongvirae	Heunggongvirae	Uroviricota	Uroviricota	Caudoviricetes	Caudoviricetes		novel_order_1_of_Caudoviricetes		novel_family_2_of_novel_order_1_of_Caudoviricetes		novel_subfamily_1_of_novel_family_2_of_novel_order_1_of_Caudoviricetes	Vividuovirus	Vividuovirus|Kroosvirus
NC_055776.1	Gordonia phage Geodirt	85	True	59.495	Duplodnaviria	Duplodnaviria	Heunggongvirae	Heunggongvirae	Uroviricota	Uroviricota	Caudoviricetes	Caudoviricetes		novel_order_1_of_Caudoviricetes		novel_family_2_of_novel_order_1_of_Caudoviricetes		novel_subfamily_1_of_novel_family_2_of_novel_order_1_of_Caudoviricetes	Vividuovirus	Vividuovirus|Kroosvirus
NC_055777.1	Gordonia phage Nordenberg	84	True	57.572	Duplodnaviria	Duplodnaviria	Heunggongvirae	Heunggongvirae	Uroviricota	Uroviricota	Caudoviricetes	Caudoviricetes		novel_order_1_of_Caudoviricetes		novel_family_2_of_novel_order_1_of_Caudoviricetes		novel_subfamily_1_of_novel_family_2_of_novel_order_1_of_Caudoviricetes	Vividuovirus	Vividuovirus|Kroosvirus
NC_055778.1	Gordonia phage Stultus	80	True	57.916	Duplodnaviria	Duplodnaviria	Heunggongvirae	Heunggongvirae	Uroviricota	Uroviricota	Caudoviricetes	Caudoviricetes		novel_order_1_of_Caudoviricetes		novel_family_2_of_novel_order_1_of_Caudoviricetes		novel_subfamily_1_of_novel_family_2_of_novel_order_1_of_Caudoviricetes	Vividuovirus	Vividuovirus|Kroosvirus
NC_055779.1	Gordonia phage Tangent	88	True	58.281	Duplodnaviria	Duplodnaviria	Heunggongvirae	Heunggongvirae	Uroviricota	Uroviricota	Caudoviricetes	Caudoviricetes		novel_order_1_of_Caudoviricetes		novel_family_2_of_novel_order_1_of_Caudoviricetes		novel_subfamily_1_of_novel_family_2_of_novel_order_1_of_Caudoviricetes	Vividuovirus	Vividuovirus|Kroosvirus
NC_055803.1	Gordonia phage Galadriel	86	True	59.4	Duplodnaviria	Duplodnaviria	Heunggongvirae	Heunggongvirae	Uroviricota	Uroviricota	Caudoviricetes	Caudoviricetes		novel_order_1_of_Caudoviricetes		novel_family_2_of_novel_order_1_of_Caudoviricetes		novel_subfamily_1_of_novel_family_2_of_novel_order_1_of_Caudoviricetes	Vividuovirus	Vividuovirus|Kroosvirus
NC_055808.1	Gordonia phage McKinley	88	True	59.022	Duplodnaviria	Duplodnaviria	Heunggongvirae	Heunggongvirae	Uroviricota	Uroviricota	Caudoviricetes	Caudoviricetes		novel_order_1_of_Caudoviricetes		novel_family_2_of_novel_order_1_of_Caudoviricetes		novel_subfamily_1_of_novel_family_2_of_novel_order_1_of_Caudoviricetes	Vividuovirus	Vividuovirus|Kroosvirus
NC_055818.1	Gordonia phage Jabberwocky	84	True	59.449	Duplodnaviria	Duplodnaviria	Heunggongvirae	Heunggongvirae	Uroviricota	Uroviricota	Caudoviricetes	Caudoviricetes		novel_order_1_of_Caudoviricetes		novel_family_2_of_novel_order_1_of_Caudoviricetes		novel_subfamily_1_of_novel_family_2_of_novel_order_1_of_Caudoviricetes	Vividuovirus	Vividuovirus|Kroosvirus
NC_055819.1	Gordonia phage Keitabear	83	True	59.759	Duplodnaviria	Duplodnaviria	Heunggongvirae	Heunggongvirae	Uroviricota	Uroviricota	Caudoviricetes	Caudoviricetes		novel_order_1_of_Caudoviricetes		novel_family_2_of_novel_order_1_of_Caudoviricetes		novel_subfamily_1_of_novel_family_2_of_novel_order_1_of_Caudoviricetes	Vividuovirus	Vividuovirus|Kroosvirus
NC_055856.1	Gordonia Phage Barsten	88	True	59.501	Duplodnaviria	Duplodnaviria	Heunggongvirae	Heunggongvirae	Uroviricota	Uroviricota	Caudoviricetes	Caudoviricetes		novel_order_1_of_Caudoviricetes		novel_family_2_of_novel_order_1_of_Caudoviricetes		novel_subfamily_1_of_novel_family_2_of_novel_order_1_of_Caudoviricetes	Vividuovirus	Vividuovirus|Kroosvirus
NC_055859.1	Gordonia phage Paries	89	True	60.127	Duplodnaviria	Duplodnaviria	Heunggongvirae	Heunggongvirae	Uroviricota	Uroviricota	Caudoviricetes	Caudoviricetes		novel_order_1_of_Caudoviricetes		novel_family_2_of_novel_order_1_of_Caudoviricetes		novel_subfamily_1_of_novel_family_2_of_novel_order_1_of_Caudoviricetes	Vividuovirus	Vividuovirus|Kroosvirus
NC_055864.1	Gordonia phage Love	91	True	60.042	Duplodnaviria	Duplodnaviria	Heunggongvirae	Heunggongvirae	Uroviricota	Uroviricota	Caudoviricetes	Caudoviricetes		novel_order_1_of_Caudoviricetes		novel_family_2_of_novel_order_1_of_Caudoviricetes		novel_subfamily_1_of_novel_family_2_of_novel_order_1_of_Caudoviricetes	Vividuovirus	Vividuovirus|Kroosvirus
NC_053247.1	Gordonia Phage Zitch	91	True	58.928	Duplodnaviria	Duplodnaviria	Heunggongvirae	Heunggongvirae	Uroviricota	Uroviricota	Caudoviricetes	Caudoviricetes		novel_order_1_of_Caudoviricetes		novel_family_2_of_novel_order_1_of_Caudoviricetes		novel_subfamily_1_of_novel_family_2_of_novel_order_1_of_Caudoviricetes	Zitchvirus	Zitchvirus
NC_053248.1	Gordonia phage Zipp	89	True	61.219	Duplodnaviria	Duplodnaviria	Heunggongvirae	Heunggongvirae	Uroviricota	Uroviricota	Caudoviricetes	Caudoviricetes		novel_order_1_of_Caudoviricetes		novel_family_2_of_novel_order_1_of_Caudoviricetes		novel_subfamily_1_of_novel_family_2_of_novel_order_1_of_Caudoviricetes	Zitchvirus	Zitchvirus
NC_053249.1	Gordonia phage Verity	88	True	61.248	Duplodnaviria	Duplodnaviria	Heunggongvirae	Heunggongvirae	Uroviricota	Uroviricota	Caudoviricetes	Caudoviricetes		novel_order_1_of_Caudoviricetes		novel_family_2_of_novel_order_1_of_Caudoviricetes		novel_subfamily_1_of_novel_family_2_of_novel_order_1_of_Caudoviricetes	Zitchvirus	Zitchvirus
NC_023602.1	Mycobacterium phage 32HC	86	True	50.781	Duplodnaviria	Duplodnaviria	Heunggongvirae	Heunggongvirae	Uroviricota	Uroviricota	Caudoviricetes	Caudoviricetes		novel_order_1_of_Caudoviricetes		novel_family_3_of_novel_order_1_of_Caudoviricetes		novel_subfamily_0_of_novel_family_3_of_novel_order_1_of_Caudoviricetes	Trigintaduovirus	Trigintaduovirus
NC_051725.1	Mycobacterium phage Rem711	85	True	50.832	Duplodnaviria	Duplodnaviria	Heunggongvirae	Heunggongvirae	Uroviricota	Uroviricota	Caudoviricetes	Caudoviricetes		novel_order_1_of_Caudoviricetes		novel_family_3_of_novel_order_1_of_Caudoviricetes		novel_subfamily_0_of_novel_family_3_of_novel_order_1_of_Caudoviricetes	Trigintaduovirus	Trigintaduovirus
NC_009993.2	Mycobacterium phage Giles	78	True	53.746	Duplodnaviria	Duplodnaviria	Heunggongvirae	Heunggongvirae	Uroviricota	Uroviricota	Caudoviricetes	Caudoviricetes		novel_order_1_of_Caudoviricetes		novel_family_3_of_novel_order_1_of_Caudoviricetes		novel_subfamily_1_of_novel_family_3_of_novel_order_1_of_Caudoviricetes	Gilesvirus	Gilesvirus
NC_054432.1	Mycobacterium phage phiT46-1	78	True	52.849	Duplodnaviria	Duplodnaviria	Heunggongvirae	Heunggongvirae	Uroviricota	Uroviricota	Caudoviricetes	Caudoviricetes		novel_order_1_of_Caudoviricetes		novel_family_3_of_novel_order_1_of_Caudoviricetes		novel_subfamily_1_of_novel_family_3_of_novel_order_1_of_Caudoviricetes	Mycoabscvirus	Mycoabscvirus
NC_054433.1	Mycobacterium phage Weirdo19	89	True	52.581	Duplodnaviria	Duplodnaviria	Heunggongvirae	Heunggongvirae	Uroviricota	Uroviricota	Caudoviricetes	Caudoviricetes		novel_order_1_of_Caudoviricetes		novel_family_3_of_novel_order_1_of_Caudoviricetes		novel_subfamily_1_of_novel_family_3_of_novel_order_1_of_Caudoviricetes	Rosariovirus	Rosariovirus
NC_030930.1	Gordonia phage Bowser	67	True	46.57	Duplodnaviria	Duplodnaviria	Heunggongvirae	Heunggongvirae	Uroviricota	Uroviricota	Caudoviricetes	Caudoviricetes		novel_order_1_of_Caudoviricetes		novel_family_4_of_novel_order_1_of_Caudoviricetes		novel_subfamily_0_of_novel_family_4_of_novel_order_1_of_Caudoviricetes	Bowservirus	Bowservirus|Schnabeltiervirus
NC_031255.2	Gordonia phage Schnabeltier	71	True	46.895	Duplodnaviria	Duplodnaviria	Heunggongvirae	Heunggongvirae	Uroviricota	Uroviricota	Caudoviricetes	Caudoviricetes		novel_order_1_of_Caudoviricetes		novel_family_4_of_novel_order_1_of_Caudoviricetes		novel_subfamily_0_of_novel_family_4_of_novel_order_1_of_Caudoviricetes	Schnabeltiervirus	Bowservirus|Schnabeltiervirus
NC_031099.1	Gordonia phage Hedwig	70	True	44.536	Duplodnaviria	Duplodnaviria	Heunggongvirae	Heunggongvirae	Uroviricota	Uroviricota	Caudoviricetes	Caudoviricetes		novel_order_1_of_Caudoviricetes		novel_family_4_of_novel_order_1_of_Caudoviricetes		novel_subfamily_0_of_novel_family_4_of_novel_order_1_of_Caudoviricetes	Hedwigvirus	Hedwigvirus
NC_031004.1	Gordonia phage Nyceirae	60	True	41.857	Duplodnaviria	Duplodnaviria	Heunggongvirae	Heunggongvirae	Uroviricota	Uroviricota	Caudoviricetes	Caudoviricetes		novel_order_1_of_Caudoviricetes		novel_family_4_of_novel_order_1_of_Caudoviricetes		novel_subfamily_0_of_novel_family_4_of_novel_order_1_of_Caudoviricetes	Nyceiraevirus	Nyceiraevirus
MG099941.1	Gordonia phage Bjanes7	72	True	46.042	Duplodnaviria	Duplodnaviria	Heunggongvirae	Heunggongvirae	Uroviricota	Uroviricota	Caudoviricetes	Caudoviricetes		novel_order_1_of_Caudoviricetes		novel_family_5_of_novel_order_1_of_Caudoviricetes		Nymbaxtervirinae	Attisvirus	Attisvirus
MH271295.1	Gordonia phage Ebert	78	True	46.653	Duplodnaviria	Duplodnaviria	Heunggongvirae	Heunggongvirae	Uroviricota	Uroviricota	Caudoviricetes	Caudoviricetes		novel_order_1_of_Caudoviricetes		novel_family_5_of_novel_order_1_of_Caudoviricetes		Nymbaxtervirinae	Attisvirus	Attisvirus
MK359313.1	Gordonia phage Vasanti	71	True	46.463	Duplodnaviria	Duplodnaviria	Heunggongvirae	Heunggongvirae	Uroviricota	Uroviricota	Caudoviricetes	Caudoviricetes		novel_order_1_of_Caudoviricetes		novel_family_5_of_novel_order_1_of_Caudoviricetes		Nymbaxtervirinae	Attisvirus	Attisvirus
MT771342.1	Gordonia phage Matteo	68	True	44.079	Duplodnaviria	Duplodnaviria	Heunggongvirae	Heunggongvirae	Uroviricota	Uroviricota	Caudoviricetes	Caudoviricetes		novel_order_1_of_Caudoviricetes		novel_family_5_of_novel_order_1_of_Caudoviricetes		Nymbaxtervirinae	Attisvirus	Attisvirus
MW055908.1	Gordonia phage Lamberg	71	True	44.73	Duplodnaviria	Duplodnaviria	Heunggongvirae	Heunggongvirae	Uroviricota	Uroviricota	Caudoviricetes	Caudoviricetes		novel_order_1_of_Caudoviricetes		novel_family_5_of_novel_order_1_of_Caudoviricetes		Nymbaxtervirinae	Attisvirus	Attisvirus
MZ150788.1	Gordonia phage Yeet412	73	True	46.684	Duplodnaviria	Duplodnaviria	Heunggongvirae	Heunggongvirae	Uroviricota	Uroviricota	Caudoviricetes	Caudoviricetes		novel_order_1_of_Caudoviricetes		novel_family_5_of_novel_order_1_of_Caudoviricetes		Nymbaxtervirinae	Attisvirus	Attisvirus
MZ171371.1	Gordonia phage Sahara	72	True	45.072	Duplodnaviria	Duplodnaviria	Heunggongvirae	Heunggongvirae	Uroviricota	Uroviricota	Caudoviricetes	Caudoviricetes		novel_order_1_of_Caudoviricetes		novel_family_5_of_novel_order_1_of_Caudoviricetes		Nymbaxtervirinae	Attisvirus	Attisvirus
NC_031251.1	Gordonia phage SoilAssassin	74	True	47.88	Duplodnaviria	Duplodnaviria	Heunggongvirae	Heunggongvirae	Uroviricota	Uroviricota	Caudoviricetes	Caudoviricetes		novel_order_1_of_Caudoviricetes		novel_family_5_of_novel_order_1_of_Caudoviricetes		Nymbaxtervirinae	Attisvirus	Attisvirus
NC_041883.1	Gordonia phage Attis	74	True	47.881	Duplodnaviria	Duplodnaviria	Heunggongvirae	Heunggongvirae	Uroviricota	Uroviricota	Caudoviricetes	Caudoviricetes		novel_order_1_of_Caudoviricetes		novel_family_5_of_novel_order_1_of_Caudoviricetes		Nymbaxtervirinae	Attisvirus	Attisvirus
OM203160.1	Gordonia phage Pickett	74	True	45.413	Duplodnaviria	Duplodnaviria	Heunggongvirae	Heunggongvirae	Uroviricota	Uroviricota	Caudoviricetes	Caudoviricetes		novel_order_1_of_Caudoviricetes		novel_family_5_of_novel_order_1_of_Caudoviricetes		Nymbaxtervirinae	Attisvirus	Attisvirus
MK919469.1	Gordonia phage Madeline	75	True	51.668	Duplodnaviria	Duplodnaviria	Heunggongvirae	Heunggongvirae	Uroviricota	Uroviricota	Caudoviricetes	Caudoviricetes		novel_order_1_of_Caudoviricetes		novel_family_5_of_novel_order_1_of_Caudoviricetes	Nymbaxtervirinae	Nymbaxtervirinae	Nymphadoravirus	Baxterfoxvirus|Nymphadoravirus
MT639650.1	Gordonia phage Ohgeesy	85	True	53.473	Duplodnaviria	Duplodnaviria	Heunggongvirae	Heunggongvirae	Uroviricota	Uroviricota	Caudoviricetes	Caudoviricetes		novel_order_1_of_Caudoviricetes		novel_family_5_of_novel_order_1_of_Caudoviricetes	Nymbaxtervirinae	Nymbaxtervirinae	Baxterfoxvirus	Baxterfoxvirus|Nymphadoravirus
NC_031226.1	Gordonia phage BaxterFox	86	True	53.717	Duplodnaviria	Duplodnaviria	Heunggongvirae	Heunggongvirae	Uroviricota	Uroviricota	Caudoviricetes	Caudoviricetes		novel_order_1_of_Caudoviricetes		novel_family_5_of_novel_order_1_of_Caudoviricetes	Nymbaxtervirinae	Nymbaxtervirinae	Baxterfoxvirus	Baxterfoxvirus|Nymphadoravirus
NC_031269.1	Gordonia phage Yeezy	86	True	51.884	Duplodnaviria	Duplodnaviria	Heunggongvirae	Heunggongvirae	Uroviricota	Uroviricota	Caudoviricetes	Caudoviricetes		novel_order_1_of_Caudoviricetes		novel_family_5_of_novel_order_1_of_Caudoviricetes	Nymbaxtervirinae	Nymbaxtervirinae	Baxterfoxvirus	Baxterfoxvirus|Nymphadoravirus
MG845393.1	Gordonia phage Beenie	73	True	47.953	Duplodnaviria	Duplodnaviria	Heunggongvirae	Heunggongvirae	Uroviricota	Uroviricota	Caudoviricetes	Caudoviricetes		novel_order_1_of_Caudoviricetes		novel_family_5_of_novel_order_1_of_Caudoviricetes		Nymbaxtervirinae	Beenievirus	Beenievirus
MH155867.1	Gordonia phage Easley	77	True	46.717	Duplodnaviria	Duplodnaviria	Heunggongvirae	Heunggongvirae	Uroviricota	Uroviricota	Caudoviricetes	Caudoviricetes		novel_order_1_of_Caudoviricetes		novel_family_5_of_novel_order_1_of_Caudoviricetes		Nymbaxtervirinae	Beenievirus	Beenievirus
MK279848.1	Gordonia phage Dorito	75	True	46.784	Duplodnaviria	Duplodnaviria	Heunggongvirae	Heunggongvirae	Uroviricota	Uroviricota	Caudoviricetes	Caudoviricetes		novel_order_1_of_Caudoviricetes		novel_family_5_of_novel_order_1_of_Caudoviricetes		Nymbaxtervirinae	Beenievirus	Beenievirus
MK801729.1	Gordonia phage Clark	78	True	47.716	Duplodnaviria	Duplodnaviria	Heunggongvirae	Heunggongvirae	Uroviricota	Uroviricota	Caudoviricetes	Caudoviricetes		novel_order_1_of_Caudoviricetes		novel_family_5_of_novel_order_1_of_Caudoviricetes		Nymbaxtervirinae	Beenievirus	Beenievirus
MK937609.1	Gordonia phage Sekhmet	79	True	47.735	Duplodnaviria	Duplodnaviria	Heunggongvirae	Heunggongvirae	Uroviricota	Uroviricota	Caudoviricetes	Caudoviricetes		novel_order_1_of_Caudoviricetes		novel_family_5_of_novel_order_1_of_Caudoviricetes		Nymbaxtervirinae	Beenievirus	Beenievirus
MN428048.1	Gordonia phage DobbysSock	73	True	48.198	Duplodnaviria	Duplodnaviria	Heunggongvirae	Heunggongvirae	Uroviricota	Uroviricota	Caudoviricetes	Caudoviricetes		novel_order_1_of_Caudoviricetes		novel_family_5_of_novel_order_1_of_Caudoviricetes		Nymbaxtervirinae	Beenievirus	Beenievirus
MN428057.1	Gordonia phage Suerte	74	True	47.306	Duplodnaviria	Duplodnaviria	Heunggongvirae	Heunggongvirae	Uroviricota	Uroviricota	Caudoviricetes	Caudoviricetes		novel_order_1_of_Caudoviricetes		novel_family_5_of_novel_order_1_of_Caudoviricetes		Nymbaxtervirinae	Beenievirus	Beenievirus
MT771346.1	Gordonia phage MichaelScott	80	True	48.397	Duplodnaviria	Duplodnaviria	Heunggongvirae	Heunggongvirae	Uroviricota	Uroviricota	Caudoviricetes	Caudoviricetes		novel_order_1_of_Caudoviricetes		novel_family_5_of_novel_order_1_of_Caudoviricetes		Nymbaxtervirinae	Beenievirus	Beenievirus
MZ456039.1	Gordonia phage Samman98	79	True	47.548	Duplodnaviria	Duplodnaviria	Heunggongvirae	Heunggongvirae	Uroviricota	Uroviricota	Caudoviricetes	Caudoviricetes		novel_order_1_of_Caudoviricetes		novel_family_5_of_novel_order_1_of_Caudoviricetes		Nymbaxtervirinae	Beenievirus	Beenievirus
MZ681517.1	Gordonia phage Dolores	80	True	47.336	Duplodnaviria	Duplodnaviria	Heunggongvirae	Heunggongvirae	Uroviricota	Uroviricota	Caudoviricetes	Caudoviricetes		novel_order_1_of_Caudoviricetes		novel_family_5_of_novel_order_1_of_Caudoviricetes		Nymbaxtervirinae	Beenievirus	Beenievirus
NC_031247.1	Gordonia phage BetterKatz	75	True	50.636	Duplodnaviria	Duplodnaviria	Heunggongvirae	Heunggongvirae	Uroviricota	Uroviricota	Caudoviricetes	Caudoviricetes		novel_order_1_of_Caudoviricetes		novel_family_5_of_novel_order_1_of_Caudoviricetes		Nymbaxtervirinae	Betterkatzvirus	Betterkatzvirus
MN428053.1	Gordonia phage Denise	78	True	45.043	Duplodnaviria	Duplodnaviria	Heunggongvirae	Heunggongvirae	Uroviricota	Uroviricota	Caudoviricetes	Caudoviricetes		novel_order_1_of_Caudoviricetes		novel_family_5_of_novel_order_1_of_Caudoviricetes		Nymbaxtervirinae	Denisevirus	Denisevirus
NC_031122.1	Gordonia phage Eyre	74	True	44.929	Duplodnaviria	Duplodnaviria	Heunggongvirae	Heunggongvirae	Uroviricota	Uroviricota	Caudoviricetes	Caudoviricetes		novel_order_1_of_Caudoviricetes		novel_family_5_of_novel_order_1_of_Caudoviricetes		Nymbaxtervirinae	Eyrevirus	Eyrevirus
KU252585.1	Gordonia phage Howe	80	True	53.182	Duplodnaviria	Duplodnaviria	Heunggongvirae	Heunggongvirae	Uroviricota	Uroviricota	Caudoviricetes	Caudoviricetes		novel_order_1_of_Caudoviricetes		novel_family_5_of_novel_order_1_of_Caudoviricetes		Nymbaxtervirinae	Howevirus	Howevirus
MN428055.1	Gordonia phage Mcklovin	77	True	53.155	Duplodnaviria	Duplodnaviria	Heunggongvirae	Heunggongvirae	Uroviricota	Uroviricota	Caudoviricetes	Caudoviricetes		novel_order_1_of_Caudoviricetes		novel_family_5_of_novel_order_1_of_Caudoviricetes		Nymbaxtervirinae	Howevirus	Howevirus
MK112547.1	Gordonia phage Maridalia	83	True	51.628	Duplodnaviria	Duplodnaviria	Heunggongvirae	Heunggongvirae	Uroviricota	Uroviricota	Caudoviricetes	Caudoviricetes		novel_order_1_of_Caudoviricetes		novel_family_5_of_novel_order_1_of_Caudoviricetes	Nymbaxtervirinae	Nymbaxtervirinae	Nymphadoravirus	Nymphadoravirus
MK801727.1	Gordonia phage ThankyouJordi	83	True	53.453	Duplodnaviria	Duplodnaviria	Heunggongvirae	Heunggongvirae	Uroviricota	Uroviricota	Caudoviricetes	Caudoviricetes		novel_order_1_of_Caudoviricetes		novel_family_5_of_novel_order_1_of_Caudoviricetes	Nymbaxtervirinae	Nymbaxtervirinae	Nymphadoravirus	Nymphadoravirus
MK820642.1	Gordonia phage Polly	76	True	49.78	Duplodnaviria	Duplodnaviria	Heunggongvirae	Heunggongvirae	Uroviricota	Uroviricota	Caudoviricetes	Caudoviricetes		novel_order_1_of_Caudoviricetes		novel_family_5_of_novel_order_1_of_Caudoviricetes	Nymbaxtervirinae	Nymbaxtervirinae	Nymphadoravirus	Nymphadoravirus
MT723938.1	Gordonia phage Bunnybear	78	True	51.268	Duplodnaviria	Duplodnaviria	Heunggongvirae	Heunggongvirae	Uroviricota	Uroviricota	Caudoviricetes	Caudoviricetes		novel_order_1_of_Caudoviricetes		novel_family_5_of_novel_order_1_of_Caudoviricetes	Nymbaxtervirinae	Nymbaxtervirinae	Nymphadoravirus	Nymphadoravirus
MT889398.1	Gordonia phage Herod	84	True	53.826	Duplodnaviria	Duplodnaviria	Heunggongvirae	Heunggongvirae	Uroviricota	Uroviricota	Caudoviricetes	Caudoviricetes		novel_order_1_of_Caudoviricetes		novel_family_5_of_novel_order_1_of_Caudoviricetes	Nymbaxtervirinae	Nymbaxtervirinae	Nymphadoravirus	Nymphadoravirus
MT952844.1	Gordonia phage Bosnia	82	True	54.546	Duplodnaviria	Duplodnaviria	Heunggongvirae	Heunggongvirae	Uroviricota	Uroviricota	Caudoviricetes	Caudoviricetes		novel_order_1_of_Caudoviricetes		novel_family_5_of_novel_order_1_of_Caudoviricetes	Nymbaxtervirinae	Nymbaxtervirinae	Nymphadoravirus	Nymphadoravirus
MW712717.1	Gordonia phage BoyNamedSue	82	True	52.698	Duplodnaviria	Duplodnaviria	Heunggongvirae	Heunggongvirae	Uroviricota	Uroviricota	Caudoviricetes	Caudoviricetes		novel_order_1_of_Caudoviricetes		novel_family_5_of_novel_order_1_of_Caudoviricetes	Nymbaxtervirinae	Nymbaxtervirinae	Nymphadoravirus	Nymphadoravirus
MZ274304.1	Gordonia phage Agueybana	85	True	52.807	Duplodnaviria	Duplodnaviria	Heunggongvirae	Heunggongvirae	Uroviricota	Uroviricota	Caudoviricetes	Caudoviricetes		novel_order_1_of_Caudoviricetes		novel_family_5_of_novel_order_1_of_Caudoviricetes	Nymbaxtervirinae	Nymbaxtervirinae	Nymphadoravirus	Nymphadoravirus
NC_031061.1	Gordonia phage Nymphadora	84	True	53.431	Duplodnaviria	Duplodnaviria	Heunggongvirae	Heunggongvirae	Uroviricota	Uroviricota	Caudoviricetes	Caudoviricetes		novel_order_1_of_Caudoviricetes		novel_family_5_of_novel_order_1_of_Caudoviricetes	Nymbaxtervirinae	Nymbaxtervirinae	Nymphadoravirus	Nymphadoravirus
NC_031097.1	Gordonia phage Zirinka	79	True	52.077	Duplodnaviria	Duplodnaviria	Heunggongvirae	Heunggongvirae	Uroviricota	Uroviricota	Caudoviricetes	Caudoviricetes		novel_order_1_of_Caudoviricetes		novel_family_5_of_novel_order_1_of_Caudoviricetes	Nymbaxtervirinae	Nymbaxtervirinae	Nymphadoravirus	Nymphadoravirus
NC_031233.1	Gordonia phage Kita	80	True	50.346	Duplodnaviria	Duplodnaviria	Heunggongvirae	Heunggongvirae	Uroviricota	Uroviricota	Caudoviricetes	Caudoviricetes		novel_order_1_of_Caudoviricetes		novel_family_5_of_novel_order_1_of_Caudoviricetes	Nymbaxtervirinae	Nymbaxtervirinae	Nymphadoravirus	Nymphadoravirus
MN234218.1	Gordonia phage Powerball	76	True	47.68	Duplodnaviria	Duplodnaviria	Heunggongvirae	Heunggongvirae	Uroviricota	Uroviricota	Caudoviricetes	Caudoviricetes		novel_order_1_of_Caudoviricetes		novel_family_5_of_novel_order_1_of_Caudoviricetes		Nymbaxtervirinae	Powerballvirus	Powerballvirus
NC_048019.1	Gordonia phage Ruthy	73	True	51.265	Duplodnaviria	Duplodnaviria	Heunggongvirae	Heunggongvirae	Uroviricota	Uroviricota	Caudoviricetes	Caudoviricetes		novel_order_1_of_Caudoviricetes		novel_family_5_of_novel_order_1_of_Caudoviricetes		Nymbaxtervirinae	Ruthyvirus	Ruthyvirus
NC_053172.1	Gordonia phage DumpsterDude	71	True	52.018	Duplodnaviria	Duplodnaviria	Heunggongvirae	Heunggongvirae	Uroviricota	Uroviricota	Caudoviricetes	Caudoviricetes		novel_order_1_of_Caudoviricetes		novel_family_5_of_novel_order_1_of_Caudoviricetes		Nymbaxtervirinae	Ruthyvirus	Ruthyvirus
MK967384.1	Gordonia phage Sidious	79	True	51.789	Duplodnaviria	Duplodnaviria	Heunggongvirae	Heunggongvirae	Uroviricota	Uroviricota	Caudoviricetes	Caudoviricetes		novel_order_1_of_Caudoviricetes		novel_family_5_of_novel_order_1_of_Caudoviricetes		Nymbaxtervirinae	Sidiousvirus	Sidiousvirus
NC_048784.1	Rhodococcus phage Whack	77	True	49.66	Duplodnaviria	Duplodnaviria	Heunggongvirae	Heunggongvirae	Uroviricota	Uroviricota	Caudoviricetes	Caudoviricetes		novel_order_1_of_Caudoviricetes		novel_family_5_of_novel_order_1_of_Caudoviricetes		novel_subfamily_0_of_novel_family_5_of_novel_order_1_of_Caudoviricetes	Whackvirus	Whackvirus
NC_016652.1	Rhodococcus phage REQ2	82	True	49.33	Duplodnaviria	Duplodnaviria	Heunggongvirae	Heunggongvirae	Uroviricota	Uroviricota	Caudoviricetes	Caudoviricetes		novel_order_1_of_Caudoviricetes		novel_family_5_of_novel_order_1_of_Caudoviricetes		novel_subfamily_0_of_novel_family_5_of_novel_order_1_of_Caudoviricetes		novel_genus_0_of_novel_subfamily_0_of_novel_family_5_of_novel_order_1_of_Caudoviricetes
ON191532.1	Rhodococcus phage Mbo4	66	True	46.226	Duplodnaviria	Duplodnaviria	Heunggongvirae	Heunggongvirae	Uroviricota	Uroviricota	Caudoviricetes	Caudoviricetes		novel_order_1_of_Caudoviricetes		novel_family_5_of_novel_order_1_of_Caudoviricetes		novel_subfamily_1_of_novel_family_5_of_novel_order_1_of_Caudoviricetes		novel_genus_0_of_novel_subfamily_1_of_novel_family_5_of_novel_order_1_of_Caudoviricetes
ON456347.1	Gordonia phage Finkle	84	True	47.895	Duplodnaviria	Duplodnaviria	Heunggongvirae	Heunggongvirae	Uroviricota	Uroviricota	Caudoviricetes	Caudoviricetes		novel_order_1_of_Caudoviricetes		novel_family_5_of_novel_order_1_of_Caudoviricetes		novel_subfamily_2_of_novel_family_5_of_novel_order_1_of_Caudoviricetes		novel_genus_0_of_novel_subfamily_2_of_novel_family_5_of_novel_order_1_of_Caudoviricetes
NC_048185.1	Gordonia phage Fairfaxidum	81	True	50.187	Duplodnaviria	Duplodnaviria	Heunggongvirae	Heunggongvirae	Uroviricota	Uroviricota	Caudoviricetes	Caudoviricetes		novel_order_1_of_Caudoviricetes		novel_family_5_of_novel_order_1_of_Caudoviricetes		novel_subfamily_3_of_novel_family_5_of_novel_order_1_of_Caudoviricetes	Fairfaxidumvirus	Fairfaxidumvirus
NC_053173.1	Gordonia phage Toast	81	True	49.604	Duplodnaviria	Duplodnaviria	Heunggongvirae	Heunggongvirae	Uroviricota	Uroviricota	Caudoviricetes	Caudoviricetes		novel_order_1_of_Caudoviricetes		novel_family_5_of_novel_order_1_of_Caudoviricetes		novel_subfamily_3_of_novel_family_5_of_novel_order_1_of_Caudoviricetes	Fairfaxidumvirus	Fairfaxidumvirus
NC_053174.1	Gordonia phage William	83	True	50.678	Duplodnaviria	Duplodnaviria	Heunggongvirae	Heunggongvirae	Uroviricota	Uroviricota	Caudoviricetes	Caudoviricetes		novel_order_1_of_Caudoviricetes		novel_family_5_of_novel_order_1_of_Caudoviricetes		novel_subfamily_3_of_novel_family_5_of_novel_order_1_of_Caudoviricetes	Fairfaxidumvirus	Fairfaxidumvirus
NC_030921.1	Gordonia phage Utz	71	True	49.768	Duplodnaviria	Duplodnaviria	Heunggongvirae	Heunggongvirae	Uroviricota	Uroviricota	Caudoviricetes	Caudoviricetes		novel_order_1_of_Caudoviricetes		novel_family_5_of_novel_order_1_of_Caudoviricetes		novel_subfamily_3_of_novel_family_5_of_novel_order_1_of_Caudoviricetes	Jujuvirus	Jujuvirus
NC_030943.1	Gordonia phage Blueberry	86	True	54.99	Duplodnaviria	Duplodnaviria	Heunggongvirae	Heunggongvirae	Uroviricota	Uroviricota	Caudoviricetes	Caudoviricetes		novel_order_1_of_Caudoviricetes		novel_family_5_of_novel_order_1_of_Caudoviricetes		novel_subfamily_3_of_novel_family_5_of_novel_order_1_of_Caudoviricetes	Jujuvirus	Jujuvirus
NC_031072.1	Gordonia phage CaptainKirk2	79	True	47.898	Duplodnaviria	Duplodnaviria	Heunggongvirae	Heunggongvirae	Uroviricota	Uroviricota	Caudoviricetes	Caudoviricetes		novel_order_1_of_Caudoviricetes		novel_family_5_of_novel_order_1_of_Caudoviricetes		novel_subfamily_3_of_novel_family_5_of_novel_order_1_of_Caudoviricetes	Jujuvirus	Jujuvirus
NC_031118.1	Gordonia phage CarolAnn	80	True	54.167	Duplodnaviria	Duplodnaviria	Heunggongvirae	Heunggongvirae	Uroviricota	Uroviricota	Caudoviricetes	Caudoviricetes		novel_order_1_of_Caudoviricetes		novel_family_5_of_novel_order_1_of_Caudoviricetes		novel_subfamily_3_of_novel_family_5_of_novel_order_1_of_Caudoviricetes	Jujuvirus	Jujuvirus
NC_031237.1	Gordonia phage Obliviate	80	True	49.286	Duplodnaviria	Duplodnaviria	Heunggongvirae	Heunggongvirae	Uroviricota	Uroviricota	Caudoviricetes	Caudoviricetes		novel_order_1_of_Caudoviricetes		novel_family_5_of_novel_order_1_of_Caudoviricetes		novel_subfamily_3_of_novel_family_5_of_novel_order_1_of_Caudoviricetes	Jujuvirus	Jujuvirus
NC_031249.1	Gordonia phage UmaThurman	83	True	50.127	Duplodnaviria	Duplodnaviria	Heunggongvirae	Heunggongvirae	Uroviricota	Uroviricota	Caudoviricetes	Caudoviricetes		novel_order_1_of_Caudoviricetes		novel_family_5_of_novel_order_1_of_Caudoviricetes		novel_subfamily_3_of_novel_family_5_of_novel_order_1_of_Caudoviricetes	Jujuvirus	Jujuvirus
NC_031265.1	Gordonia phage Guacamole	78	True	49.894	Duplodnaviria	Duplodnaviria	Heunggongvirae	Heunggongvirae	Uroviricota	Uroviricota	Caudoviricetes	Caudoviricetes		novel_order_1_of_Caudoviricetes		novel_family_5_of_novel_order_1_of_Caudoviricetes		novel_subfamily_3_of_novel_family_5_of_novel_order_1_of_Caudoviricetes	Jujuvirus	Jujuvirus
NC_055745.1	Gordonia phage Petra	89	True	52.304	Duplodnaviria	Duplodnaviria	Heunggongvirae	Heunggongvirae	Uroviricota	Uroviricota	Caudoviricetes	Caudoviricetes		novel_order_1_of_Caudoviricetes		novel_family_5_of_novel_order_1_of_Caudoviricetes		novel_subfamily_3_of_novel_family_5_of_novel_order_1_of_Caudoviricetes	Jujuvirus	Jujuvirus
NC_055754.1	Gordonia phage Frokostdame	84	True	52.531	Duplodnaviria	Duplodnaviria	Heunggongvirae	Heunggongvirae	Uroviricota	Uroviricota	Caudoviricetes	Caudoviricetes		novel_order_1_of_Caudoviricetes		novel_family_5_of_novel_order_1_of_Caudoviricetes		novel_subfamily_3_of_novel_family_5_of_novel_order_1_of_Caudoviricetes	Jujuvirus	Jujuvirus
NC_055792.1	Gordonia phage Walrus	84	True	52.024	Duplodnaviria	Duplodnaviria	Heunggongvirae	Heunggongvirae	Uroviricota	Uroviricota	Caudoviricetes	Caudoviricetes		novel_order_1_of_Caudoviricetes		novel_family_5_of_novel_order_1_of_Caudoviricetes		novel_subfamily_3_of_novel_family_5_of_novel_order_1_of_Caudoviricetes	Jujuvirus	Jujuvirus
NC_055811.1	Gordonia phage JuJu	88	True	54.0	Duplodnaviria	Duplodnaviria	Heunggongvirae	Heunggongvirae	Uroviricota	Uroviricota	Caudoviricetes	Caudoviricetes		novel_order_1_of_Caudoviricetes		novel_family_5_of_novel_order_1_of_Caudoviricetes		novel_subfamily_3_of_novel_family_5_of_novel_order_1_of_Caudoviricetes	Jujuvirus	Jujuvirus
NC_055865.1	Gordonia phage Azula	86	True	53.622	Duplodnaviria	Duplodnaviria	Heunggongvirae	Heunggongvirae	Uroviricota	Uroviricota	Caudoviricetes	Caudoviricetes		novel_order_1_of_Caudoviricetes		novel_family_5_of_novel_order_1_of_Caudoviricetes		novel_subfamily_3_of_novel_family_5_of_novel_order_1_of_Caudoviricetes	Jujuvirus	Jujuvirus
NC_055912.1	Gordonia phage Blino	81	True	54.168	Duplodnaviria	Duplodnaviria	Heunggongvirae	Heunggongvirae	Uroviricota	Uroviricota	Caudoviricetes	Caudoviricetes		novel_order_1_of_Caudoviricetes		novel_family_5_of_novel_order_1_of_Caudoviricetes		novel_subfamily_3_of_novel_family_5_of_novel_order_1_of_Caudoviricetes	Jujuvirus	Jujuvirus
NC_048069.1	Corynebacterium phage SamW	60	True	44.609	Duplodnaviria	Duplodnaviria	Heunggongvirae	Heunggongvirae	Uroviricota	Uroviricota	Caudoviricetes	Caudoviricetes		novel_order_1_of_Caudoviricetes		novel_family_6_of_novel_order_1_of_Caudoviricetes		novel_subfamily_0_of_novel_family_6_of_novel_order_1_of_Caudoviricetes	Samwavirus	Samwavirus
NC_048780.1	Corynebacterium phage StAB	61	True	45.751	Duplodnaviria	Duplodnaviria	Heunggongvirae	Heunggongvirae	Uroviricota	Uroviricota	Caudoviricetes	Caudoviricetes		novel_order_1_of_Caudoviricetes		novel_family_6_of_novel_order_1_of_Caudoviricetes		novel_subfamily_0_of_novel_family_6_of_novel_order_1_of_Caudoviricetes	Samwavirus	Samwavirus
NC_048787.1	Corynebacterium phage Dina	63	True	44.381	Duplodnaviria	Duplodnaviria	Heunggongvirae	Heunggongvirae	Uroviricota	Uroviricota	Caudoviricetes	Caudoviricetes		novel_order_1_of_Caudoviricetes		novel_family_6_of_novel_order_1_of_Caudoviricetes		novel_subfamily_0_of_novel_family_6_of_novel_order_1_of_Caudoviricetes	Samwavirus	Samwavirus
NC_048789.1	Corynebacterium phage Stiles	54	True	42.846	Duplodnaviria	Duplodnaviria	Heunggongvirae	Heunggongvirae	Uroviricota	Uroviricota	Caudoviricetes	Caudoviricetes		novel_order_1_of_Caudoviricetes		novel_family_6_of_novel_order_1_of_Caudoviricetes		novel_subfamily_0_of_novel_family_6_of_novel_order_1_of_Caudoviricetes	Samwavirus	Samwavirus
NC_048790.1	Corynebacterium phage Lederberg	60	True	45.644	Duplodnaviria	Duplodnaviria	Heunggongvirae	Heunggongvirae	Uroviricota	Uroviricota	Caudoviricetes	Caudoviricetes		novel_order_1_of_Caudoviricetes		novel_family_6_of_novel_order_1_of_Caudoviricetes		novel_subfamily_0_of_novel_family_6_of_novel_order_1_of_Caudoviricetes	Samwavirus	Samwavirus
NC_048791.1	Corynebacterium phage Adelaide	57	True	44.104	Duplodnaviria	Duplodnaviria	Heunggongvirae	Heunggongvirae	Uroviricota	Uroviricota	Caudoviricetes	Caudoviricetes		novel_order_1_of_Caudoviricetes		novel_family_6_of_novel_order_1_of_Caudoviricetes		novel_subfamily_0_of_novel_family_6_of_novel_order_1_of_Caudoviricetes	Samwavirus	Samwavirus
NC_042139.2	Corynebacterium phage Poushou	54	True	40.353	Duplodnaviria	Duplodnaviria	Heunggongvirae	Heunggongvirae	Uroviricota	Uroviricota	Caudoviricetes	Caudoviricetes		novel_order_1_of_Caudoviricetes		novel_family_7_of_novel_order_1_of_Caudoviricetes		novel_subfamily_0_of_novel_family_7_of_novel_order_1_of_Caudoviricetes	Poushouvirus	Poushouvirus
NC_048070.1	Corynebacterium phage Juicebox	59	True	41.394	Duplodnaviria	Duplodnaviria	Heunggongvirae	Heunggongvirae	Uroviricota	Uroviricota	Caudoviricetes	Caudoviricetes		novel_order_1_of_Caudoviricetes		novel_family_7_of_novel_order_1_of_Caudoviricetes		novel_subfamily_1_of_novel_family_7_of_novel_order_1_of_Caudoviricetes	Juiceboxvirus	Juiceboxvirus
NC_048782.1	Rhodococcus phage Sleepyhead	67	True	43.943	Duplodnaviria	Duplodnaviria	Heunggongvirae	Heunggongvirae	Uroviricota	Uroviricota	Caudoviricetes	Caudoviricetes		novel_order_1_of_Caudoviricetes		novel_family_8_of_novel_order_1_of_Caudoviricetes		novel_subfamily_0_of_novel_family_8_of_novel_order_1_of_Caudoviricetes	Sleepyheadvirus	Sleepyheadvirus
MN234216.1	Streptomyces phage Gilgamesh	156	True	129.136	Duplodnaviria	Duplodnaviria	Heunggongvirae	Heunggongvirae	Uroviricota	Uroviricota	Caudoviricetes	Caudoviricetes		novel_order_20_of_Caudoviricetes		novel_family_0_of_novel_order_20_of_Caudoviricetes		novel_subfamily_0_of_novel_family_0_of_novel_order_20_of_Caudoviricetes		novel_genus_0_of_novel_subfamily_0_of_novel_family_0_of_novel_order_20_of_Caudoviricetes
NC_047746.1	Vibrio phage Vc1	44	True	44.541	Duplodnaviria	Duplodnaviria	Heunggongvirae	Heunggongvirae	Uroviricota	Uroviricota	Caudoviricetes	Caudoviricetes		novel_order_21_of_Caudoviricetes	Drexlerviridae	Drexlerviridae		Colwellvirinae	Jhansiroadvirus	Jhansiroadvirus
NC_047960.1	Escherichia phage vB_EcoS_IME347	87	True	50.048	Duplodnaviria	Duplodnaviria	Heunggongvirae	Heunggongvirae	Uroviricota	Uroviricota	Caudoviricetes	Caudoviricetes		novel_order_21_of_Caudoviricetes	Drexlerviridae	Drexlerviridae	Tunavirinae	Tempevirinae|Tunavirinae|Rogunavirinae|Braunvirinae	Badaguanvirus	Badaguanvirus
NC_054892.1	Escherichia phage vB_EcoS_PHB17	85	True	48.939	Duplodnaviria	Duplodnaviria	Heunggongvirae	Heunggongvirae	Uroviricota	Uroviricota	Caudoviricetes	Caudoviricetes		novel_order_21_of_Caudoviricetes	Drexlerviridae	Drexlerviridae	Tempevirinae	Tempevirinae|Tunavirinae|Rogunavirinae|Braunvirinae	Changchunvirus	Changchunvirus
NC_054893.1	Escherichia phage vB_EcoS_W011D	85	True	49.847	Duplodnaviria	Duplodnaviria	Heunggongvirae	Heunggongvirae	Uroviricota	Uroviricota	Caudoviricetes	Caudoviricetes		novel_order_21_of_Caudoviricetes	Drexlerviridae	Drexlerviridae	Tempevirinae	Tempevirinae|Tunavirinae|Rogunavirinae|Braunvirinae	Changchunvirus	Changchunvirus
NC_042122.1	Enterobacter phage Ec_L1	85	True	51.894	Duplodnaviria	Duplodnaviria	Heunggongvirae	Heunggongvirae	Uroviricota	Uroviricota	Caudoviricetes	Caudoviricetes		novel_order_21_of_Caudoviricetes	Drexlerviridae	Drexlerviridae		Tempevirinae|Tunavirinae|Rogunavirinae|Braunvirinae	Eclunavirus	Eclunavirus
NC_007603.1	Escherichia phage Rtp	75	True	46.219	Duplodnaviria	Duplodnaviria	Heunggongvirae	Heunggongvirae	Uroviricota	Uroviricota	Caudoviricetes	Caudoviricetes		novel_order_21_of_Caudoviricetes	Drexlerviridae	Drexlerviridae	Braunvirinae	Tempevirinae|Tunavirinae|Rogunavirinae|Braunvirinae	Rtpvirus	Guelphvirus|Rtpvirus|Christensenvirus|Loudonvirus|Veterinaerplatzvirus
NC_019404.1	Escherichia phage vB_EcoS_ACG-M12	78	True	46.054	Duplodnaviria	Duplodnaviria	Heunggongvirae	Heunggongvirae	Uroviricota	Uroviricota	Caudoviricetes	Caudoviricetes		novel_order_21_of_Caudoviricetes	Drexlerviridae	Drexlerviridae	Braunvirinae	Tempevirinae|Tunavirinae|Rogunavirinae|Braunvirinae	Guelphvirus	Guelphvirus|Rtpvirus|Christensenvirus|Loudonvirus|Veterinaerplatzvirus
NC_047810.1	Escherichia phage vB_EcoS-IME253	74	True	46.717	Duplodnaviria	Duplodnaviria	Heunggongvirae	Heunggongvirae	Uroviricota	Uroviricota	Caudoviricetes	Caudoviricetes		novel_order_21_of_Caudoviricetes	Drexlerviridae	Drexlerviridae	Braunvirinae	Tempevirinae|Tunavirinae|Rogunavirinae|Braunvirinae	Rtpvirus	Guelphvirus|Rtpvirus|Christensenvirus|Loudonvirus|Veterinaerplatzvirus
NC_047812.1	Escherichia phage vB_EcoS_CEB_EC3a	70	True	44.234	Duplodnaviria	Duplodnaviria	Heunggongvirae	Heunggongvirae	Uroviricota	Uroviricota	Caudoviricetes	Caudoviricetes		novel_order_21_of_Caudoviricetes	Drexlerviridae	Drexlerviridae	Braunvirinae	Tempevirinae|Tunavirinae|Rogunavirinae|Braunvirinae	Guelphvirus	Guelphvirus|Rtpvirus|Christensenvirus|Loudonvirus|Veterinaerplatzvirus
NC_047893.1	Escherichia phage DTL	60	True	45.814	Duplodnaviria	Duplodnaviria	Heunggongvirae	Heunggongvirae	Uroviricota	Uroviricota	Caudoviricetes	Caudoviricetes		novel_order_21_of_Caudoviricetes	Drexlerviridae	Drexlerviridae	Braunvirinae	Tempevirinae|Tunavirinae|Rogunavirinae|Braunvirinae	Loudonvirus	Guelphvirus|Rtpvirus|Christensenvirus|Loudonvirus|Veterinaerplatzvirus
NC_048208.1	Escherichia phage vB_EcoS_IME542	71	True	46.553	Duplodnaviria	Duplodnaviria	Heunggongvirae	Heunggongvirae	Uroviricota	Uroviricota	Caudoviricetes	Caudoviricetes		novel_order_21_of_Caudoviricetes	Drexlerviridae	Drexlerviridae	Braunvirinae	Tempevirinae|Tunavirinae|Rogunavirinae|Braunvirinae	Christensenvirus	Guelphvirus|Rtpvirus|Christensenvirus|Loudonvirus|Veterinaerplatzvirus
NC_049813.1	Escherichia phage vB_EcoS-12210I	65	True	44.219	Duplodnaviria	Duplodnaviria	Heunggongvirae	Heunggongvirae	Uroviricota	Uroviricota	Caudoviricetes	Caudoviricetes		novel_order_21_of_Caudoviricetes	Drexlerviridae	Drexlerviridae	Braunvirinae	Tempevirinae|Tunavirinae|Rogunavirinae|Braunvirinae	Veterinaerplatzvirus	Guelphvirus|Rtpvirus|Christensenvirus|Loudonvirus|Veterinaerplatzvirus
NC_049820.1	Shigella phage 2019SD1	76	True	53.145	Duplodnaviria	Duplodnaviria	Heunggongvirae	Heunggongvirae	Uroviricota	Uroviricota	Caudoviricetes	Caudoviricetes		novel_order_21_of_Caudoviricetes	Drexlerviridae	Drexlerviridae	Tempevirinae	Tempevirinae|Tunavirinae|Rogunavirinae|Braunvirinae	Hanrivervirus	Hanrivervirus
NC_021331.1	Shigella phage pSf-1	94	True	51.821	Duplodnaviria	Duplodnaviria	Heunggongvirae	Heunggongvirae	Uroviricota	Uroviricota	Caudoviricetes	Caudoviricetes		novel_order_21_of_Caudoviricetes	Drexlerviridae	Drexlerviridae	Tempevirinae	Tempevirinae|Tunavirinae|Rogunavirinae|Braunvirinae	Hanrivervirus	Hanrivervirus|Warwickvirus
NC_047938.1	Escherichia phage SECphi27	85	True	51.811	Duplodnaviria	Duplodnaviria	Heunggongvirae	Heunggongvirae	Uroviricota	Uroviricota	Caudoviricetes	Caudoviricetes		novel_order_21_of_Caudoviricetes	Drexlerviridae	Drexlerviridae	Tempevirinae	Tempevirinae|Tunavirinae|Rogunavirinae|Braunvirinae	Warwickvirus	Hanrivervirus|Warwickvirus
NC_048132.1	Escherichia phage vB_EcoS-95	89	True	50.91	Duplodnaviria	Duplodnaviria	Heunggongvirae	Heunggongvirae	Uroviricota	Uroviricota	Caudoviricetes	Caudoviricetes		novel_order_21_of_Caudoviricetes	Drexlerviridae	Drexlerviridae	Tempevirinae	Tempevirinae|Tunavirinae|Rogunavirinae|Braunvirinae	Warwickvirus	Hanrivervirus|Warwickvirus
NC_048202.1	Escherichia phage vB_EcoS_swan01	83	True	50.865	Duplodnaviria	Duplodnaviria	Heunggongvirae	Heunggongvirae	Uroviricota	Uroviricota	Caudoviricetes	Caudoviricetes		novel_order_21_of_Caudoviricetes	Drexlerviridae	Drexlerviridae	Tempevirinae	Tempevirinae|Tunavirinae|Rogunavirinae|Braunvirinae	Warwickvirus	Hanrivervirus|Warwickvirus
NC_048206.1	Escherichia phage vB_Eco_mar001J1	78	True	50.343	Duplodnaviria	Duplodnaviria	Heunggongvirae	Heunggongvirae	Uroviricota	Uroviricota	Caudoviricetes	Caudoviricetes		novel_order_21_of_Caudoviricetes	Drexlerviridae	Drexlerviridae	Tempevirinae	Tempevirinae|Tunavirinae|Rogunavirinae|Braunvirinae	Warwickvirus	Hanrivervirus|Warwickvirus
NC_049814.1	Shigella phage JK16	84	True	51.854	Duplodnaviria	Duplodnaviria	Heunggongvirae	Heunggongvirae	Uroviricota	Uroviricota	Caudoviricetes	Caudoviricetes		novel_order_21_of_Caudoviricetes	Drexlerviridae	Drexlerviridae	Tempevirinae	Tempevirinae|Tunavirinae|Rogunavirinae|Braunvirinae	Warwickvirus	Hanrivervirus|Warwickvirus
NC_049815.1	Escherichia phage tonn	86	True	51.012	Duplodnaviria	Duplodnaviria	Heunggongvirae	Heunggongvirae	Uroviricota	Uroviricota	Caudoviricetes	Caudoviricetes		novel_order_21_of_Caudoviricetes	Drexlerviridae	Drexlerviridae	Tempevirinae	Tempevirinae|Tunavirinae|Rogunavirinae|Braunvirinae	Warwickvirus	Hanrivervirus|Warwickvirus
NC_049816.1	Escherichia phage tunus	84	True	51.111	Duplodnaviria	Duplodnaviria	Heunggongvirae	Heunggongvirae	Uroviricota	Uroviricota	Caudoviricetes	Caudoviricetes		novel_order_21_of_Caudoviricetes	Drexlerviridae	Drexlerviridae	Tempevirinae	Tempevirinae|Tunavirinae|Rogunavirinae|Braunvirinae	Warwickvirus	Hanrivervirus|Warwickvirus
NC_049817.1	Escherichia phage tonnikala	83	True	51.277	Duplodnaviria	Duplodnaviria	Heunggongvirae	Heunggongvirae	Uroviricota	Uroviricota	Caudoviricetes	Caudoviricetes		novel_order_21_of_Caudoviricetes	Drexlerviridae	Drexlerviridae	Tempevirinae	Tempevirinae|Tunavirinae|Rogunavirinae|Braunvirinae	Warwickvirus	Hanrivervirus|Warwickvirus
NC_049818.1	Escherichia phage tonijn	84	True	51.627	Duplodnaviria	Duplodnaviria	Heunggongvirae	Heunggongvirae	Uroviricota	Uroviricota	Caudoviricetes	Caudoviricetes		novel_order_21_of_Caudoviricetes	Drexlerviridae	Drexlerviridae	Tempevirinae	Tempevirinae|Tunavirinae|Rogunavirinae|Braunvirinae	Warwickvirus	Hanrivervirus|Warwickvirus
NC_049819.1	Escherichia phage atuna	84	True	50.732	Duplodnaviria	Duplodnaviria	Heunggongvirae	Heunggongvirae	Uroviricota	Uroviricota	Caudoviricetes	Caudoviricetes		novel_order_21_of_Caudoviricetes	Drexlerviridae	Drexlerviridae	Tempevirinae	Tempevirinae|Tunavirinae|Rogunavirinae|Braunvirinae	Warwickvirus	Hanrivervirus|Warwickvirus
NC_049821.1	Salmonella phage slyngel	80	True	51.048	Duplodnaviria	Duplodnaviria	Heunggongvirae	Heunggongvirae	Uroviricota	Uroviricota	Caudoviricetes	Caudoviricetes		novel_order_21_of_Caudoviricetes	Drexlerviridae	Drexlerviridae	Tempevirinae	Tempevirinae|Tunavirinae|Rogunavirinae|Braunvirinae	Hanrivervirus	Hanrivervirus|Warwickvirus
NC_049822.1	Escherichia phage vB_EcoS_G29-2	85	True	51.739	Duplodnaviria	Duplodnaviria	Heunggongvirae	Heunggongvirae	Uroviricota	Uroviricota	Caudoviricetes	Caudoviricetes		novel_order_21_of_Caudoviricetes	Drexlerviridae	Drexlerviridae	Tempevirinae	Tempevirinae|Tunavirinae|Rogunavirinae|Braunvirinae	Hanrivervirus	Hanrivervirus|Warwickvirus
NC_049823.1	Escherichia phage herni	83	True	50.971	Duplodnaviria	Duplodnaviria	Heunggongvirae	Heunggongvirae	Uroviricota	Uroviricota	Caudoviricetes	Caudoviricetes		novel_order_21_of_Caudoviricetes	Drexlerviridae	Drexlerviridae	Tempevirinae	Tempevirinae|Tunavirinae|Rogunavirinae|Braunvirinae	Hanrivervirus	Hanrivervirus|Warwickvirus
NC_049824.1	Escherichia phage vojen	80	True	50.709	Duplodnaviria	Duplodnaviria	Heunggongvirae	Heunggongvirae	Uroviricota	Uroviricota	Caudoviricetes	Caudoviricetes		novel_order_21_of_Caudoviricetes	Drexlerviridae	Drexlerviridae	Tempevirinae	Tempevirinae|Tunavirinae|Rogunavirinae|Braunvirinae	Hanrivervirus	Hanrivervirus|Warwickvirus
NC_049825.1	Escherichia phage grams	76	True	49.53	Duplodnaviria	Duplodnaviria	Heunggongvirae	Heunggongvirae	Uroviricota	Uroviricota	Caudoviricetes	Caudoviricetes		novel_order_21_of_Caudoviricetes	Drexlerviridae	Drexlerviridae	Tempevirinae	Tempevirinae|Tunavirinae|Rogunavirinae|Braunvirinae	Hanrivervirus	Hanrivervirus|Warwickvirus
NC_049826.1	Escherichia phage aaroes	82	True	51.662	Duplodnaviria	Duplodnaviria	Heunggongvirae	Heunggongvirae	Uroviricota	Uroviricota	Caudoviricetes	Caudoviricetes		novel_order_21_of_Caudoviricetes	Drexlerviridae	Drexlerviridae	Tempevirinae	Tempevirinae|Tunavirinae|Rogunavirinae|Braunvirinae	Hanrivervirus	Hanrivervirus|Warwickvirus
NC_049827.1	Escherichia phage damhaus	80	True	51.154	Duplodnaviria	Duplodnaviria	Heunggongvirae	Heunggongvirae	Uroviricota	Uroviricota	Caudoviricetes	Caudoviricetes		novel_order_21_of_Caudoviricetes	Drexlerviridae	Drexlerviridae	Tempevirinae	Tempevirinae|Tunavirinae|Rogunavirinae|Braunvirinae	Hanrivervirus	Hanrivervirus|Warwickvirus
NC_049828.1	Escherichia phage haarsle	74	True	48.613	Duplodnaviria	Duplodnaviria	Heunggongvirae	Heunggongvirae	Uroviricota	Uroviricota	Caudoviricetes	Caudoviricetes		novel_order_21_of_Caudoviricetes	Drexlerviridae	Drexlerviridae	Tempevirinae	Tempevirinae|Tunavirinae|Rogunavirinae|Braunvirinae	Hanrivervirus	Hanrivervirus|Warwickvirus
NC_049829.1	Escherichia phage aalborv	71	True	46.66	Duplodnaviria	Duplodnaviria	Heunggongvirae	Heunggongvirae	Uroviricota	Uroviricota	Caudoviricetes	Caudoviricetes		novel_order_21_of_Caudoviricetes	Drexlerviridae	Drexlerviridae	Tempevirinae	Tempevirinae|Tunavirinae|Rogunavirinae|Braunvirinae	Hanrivervirus	Hanrivervirus|Warwickvirus
NC_049830.1	Escherichia phage PGN590	51	True	49.043	Duplodnaviria	Duplodnaviria	Heunggongvirae	Heunggongvirae	Uroviricota	Uroviricota	Caudoviricetes	Caudoviricetes		novel_order_21_of_Caudoviricetes	Drexlerviridae	Drexlerviridae	Tempevirinae	Tempevirinae|Tunavirinae|Rogunavirinae|Braunvirinae	Hanrivervirus	Hanrivervirus|Warwickvirus
NC_049852.1	Escherichia phage egaa	80	True	51.643	Duplodnaviria	Duplodnaviria	Heunggongvirae	Heunggongvirae	Uroviricota	Uroviricota	Caudoviricetes	Caudoviricetes		novel_order_21_of_Caudoviricetes	Drexlerviridae	Drexlerviridae	Tempevirinae	Tempevirinae|Tunavirinae|Rogunavirinae|Braunvirinae	Hanrivervirus	Hanrivervirus|Warwickvirus
NC_049853.1	Escherichia phage Henu8	65	True	49.89	Duplodnaviria	Duplodnaviria	Heunggongvirae	Heunggongvirae	Uroviricota	Uroviricota	Caudoviricetes	Caudoviricetes		novel_order_21_of_Caudoviricetes	Drexlerviridae	Drexlerviridae	Tempevirinae	Tempevirinae|Tunavirinae|Rogunavirinae|Braunvirinae	Hanrivervirus	Hanrivervirus|Warwickvirus
NC_054895.1	Escherichia phage vB_Eco_SLUR29	78	True	48.466	Duplodnaviria	Duplodnaviria	Heunggongvirae	Heunggongvirae	Uroviricota	Uroviricota	Caudoviricetes	Caudoviricetes		novel_order_21_of_Caudoviricetes	Drexlerviridae	Drexlerviridae	Tempevirinae	Tempevirinae|Tunavirinae|Rogunavirinae|Braunvirinae	Warwickvirus	Hanrivervirus|Warwickvirus
NC_054896.1	Escherichia phage tiwna	82	True	51.014	Duplodnaviria	Duplodnaviria	Heunggongvirae	Heunggongvirae	Uroviricota	Uroviricota	Caudoviricetes	Caudoviricetes		novel_order_21_of_Caudoviricetes	Drexlerviridae	Drexlerviridae	Tempevirinae	Tempevirinae|Tunavirinae|Rogunavirinae|Braunvirinae	Warwickvirus	Hanrivervirus|Warwickvirus
NC_054894.1	Escherichia phage Henu7	67	True	49.526	Duplodnaviria	Duplodnaviria	Heunggongvirae	Heunggongvirae	Uroviricota	Uroviricota	Caudoviricetes	Caudoviricetes		novel_order_21_of_Caudoviricetes	Drexlerviridae	Drexlerviridae	Tempevirinae	Tempevirinae|Tunavirinae|Rogunavirinae|Braunvirinae	Henuseptimavirus	Henuseptimavirus
NC_054897.1	Citrobacter phage HCF1	71	True	45.806	Duplodnaviria	Duplodnaviria	Heunggongvirae	Heunggongvirae	Uroviricota	Uroviricota	Caudoviricetes	Caudoviricetes		novel_order_21_of_Caudoviricetes	Drexlerviridae	Drexlerviridae		Tempevirinae|Tunavirinae|Rogunavirinae|Braunvirinae	Hicfunavirus	Hicfunavirus
NC_019509.1	Cronobacter phage ESP2949-1	45	True	49.116	Duplodnaviria	Duplodnaviria	Heunggongvirae	Heunggongvirae	Uroviricota	Uroviricota	Caudoviricetes	Caudoviricetes		novel_order_21_of_Caudoviricetes	Drexlerviridae	Drexlerviridae		Tempevirinae|Tunavirinae|Rogunavirinae|Braunvirinae	Kyungwonvirus	Kyungwonvirus
NC_048088.1	Cronobacter phage CS01	75	True	48.195	Duplodnaviria	Duplodnaviria	Heunggongvirae	Heunggongvirae	Uroviricota	Uroviricota	Caudoviricetes	Caudoviricetes		novel_order_21_of_Caudoviricetes	Drexlerviridae	Drexlerviridae		Tempevirinae|Tunavirinae|Rogunavirinae|Braunvirinae	Kyungwonvirus	Kyungwonvirus
NC_047820.1	Escherichia phage vB_EcoS_ESCO41	79	True	50.8	Duplodnaviria	Duplodnaviria	Heunggongvirae	Heunggongvirae	Uroviricota	Uroviricota	Caudoviricetes	Caudoviricetes		novel_order_21_of_Caudoviricetes	Drexlerviridae	Drexlerviridae		Tempevirinae|Tunavirinae|Rogunavirinae|Braunvirinae	Nouzillyvirus	Nouzillyvirus
NC_007291.1	Escherichia phage Jk06	82	True	46.072	Duplodnaviria	Duplodnaviria	Heunggongvirae	Heunggongvirae	Uroviricota	Uroviricota	Caudoviricetes	Caudoviricetes		novel_order_21_of_Caudoviricetes	Drexlerviridae	Drexlerviridae	Rogunavirinae	Tempevirinae|Tunavirinae|Rogunavirinae|Braunvirinae	Rogunavirus	Rogunavirus
NC_019718.1	Enterobacteria phage vB_EcoS_Rogue1	74	True	45.805	Duplodnaviria	Duplodnaviria	Heunggongvirae	Heunggongvirae	Uroviricota	Uroviricota	Caudoviricetes	Caudoviricetes		novel_order_21_of_Caudoviricetes	Drexlerviridae	Drexlerviridae	Rogunavirinae	Tempevirinae|Tunavirinae|Rogunavirinae|Braunvirinae	Rogunavirus	Rogunavirus|Eastlansingvirus|Lindendrivevirus|Wilsonroadvirus
NC_023743.1	Escherichia phage phiEB49	74	True	47.18	Duplodnaviria	Duplodnaviria	Heunggongvirae	Heunggongvirae	Uroviricota	Uroviricota	Caudoviricetes	Caudoviricetes		novel_order_21_of_Caudoviricetes	Drexlerviridae	Drexlerviridae	Rogunavirinae	Tempevirinae|Tunavirinae|Rogunavirinae|Braunvirinae	Lindendrivevirus	Rogunavirus|Eastlansingvirus|Lindendrivevirus|Wilsonroadvirus
NC_024210.1	Escherichia phage e4/1c	72	True	47.112	Duplodnaviria	Duplodnaviria	Heunggongvirae	Heunggongvirae	Uroviricota	Uroviricota	Caudoviricetes	Caudoviricetes		novel_order_21_of_Caudoviricetes	Drexlerviridae	Drexlerviridae	Rogunavirinae	Tempevirinae|Tunavirinae|Rogunavirinae|Braunvirinae	Rogunavirus	Rogunavirus|Eastlansingvirus|Lindendrivevirus|Wilsonroadvirus
NC_024784.1	Escherichia phage vB_EcoS_AHS24	81	True	46.44	Duplodnaviria	Duplodnaviria	Heunggongvirae	Heunggongvirae	Uroviricota	Uroviricota	Caudoviricetes	Caudoviricetes		novel_order_21_of_Caudoviricetes	Drexlerviridae	Drexlerviridae	Rogunavirinae	Tempevirinae|Tunavirinae|Rogunavirinae|Braunvirinae	Rogunavirus	Rogunavirus|Eastlansingvirus|Lindendrivevirus|Wilsonroadvirus
NC_024789.1	Escherichia phage vB_EcoS_AKS96	74	True	45.746	Duplodnaviria	Duplodnaviria	Heunggongvirae	Heunggongvirae	Uroviricota	Uroviricota	Caudoviricetes	Caudoviricetes		novel_order_21_of_Caudoviricetes	Drexlerviridae	Drexlerviridae	Rogunavirinae	Tempevirinae|Tunavirinae|Rogunavirinae|Braunvirinae	Rogunavirus	Rogunavirus|Eastlansingvirus|Lindendrivevirus|Wilsonroadvirus
NC_024793.1	Escherichia phage vB_EcoS_AHP42	76	True	46.847	Duplodnaviria	Duplodnaviria	Heunggongvirae	Heunggongvirae	Uroviricota	Uroviricota	Caudoviricetes	Caudoviricetes		novel_order_21_of_Caudoviricetes	Drexlerviridae	Drexlerviridae	Rogunavirinae	Tempevirinae|Tunavirinae|Rogunavirinae|Braunvirinae	Rogunavirus	Rogunavirus|Eastlansingvirus|Lindendrivevirus|Wilsonroadvirus
NC_042038.1	Escherichia phage phiKP26	78	True	47.285	Duplodnaviria	Duplodnaviria	Heunggongvirae	Heunggongvirae	Uroviricota	Uroviricota	Caudoviricetes	Caudoviricetes		novel_order_21_of_Caudoviricetes	Drexlerviridae	Drexlerviridae	Rogunavirinae	Tempevirinae|Tunavirinae|Rogunavirinae|Braunvirinae	Rogunavirus	Rogunavirus|Eastlansingvirus|Lindendrivevirus|Wilsonroadvirus
NC_042046.1	Escherichia phage C119	75	True	47.319	Duplodnaviria	Duplodnaviria	Heunggongvirae	Heunggongvirae	Uroviricota	Uroviricota	Caudoviricetes	Caudoviricetes		novel_order_21_of_Caudoviricetes	Drexlerviridae	Drexlerviridae	Rogunavirinae	Tempevirinae|Tunavirinae|Rogunavirinae|Braunvirinae	Rogunavirus	Rogunavirus|Eastlansingvirus|Lindendrivevirus|Wilsonroadvirus
NC_047740.1	Enterobacteria phage phiJLA23	65	True	43.017	Duplodnaviria	Duplodnaviria	Heunggongvirae	Heunggongvirae	Uroviricota	Uroviricota	Caudoviricetes	Caudoviricetes		novel_order_21_of_Caudoviricetes	Drexlerviridae	Drexlerviridae	Rogunavirinae	Tempevirinae|Tunavirinae|Rogunavirinae|Braunvirinae	Rogunavirus	Rogunavirus|Eastlansingvirus|Lindendrivevirus|Wilsonroadvirus
NC_047847.1	Shigella phage Sd1	73	True	48.262	Duplodnaviria	Duplodnaviria	Heunggongvirae	Heunggongvirae	Uroviricota	Uroviricota	Caudoviricetes	Caudoviricetes		novel_order_21_of_Caudoviricetes	Drexlerviridae	Drexlerviridae	Rogunavirinae	Tempevirinae|Tunavirinae|Rogunavirinae|Braunvirinae	Wilsonroadvirus	Rogunavirus|Eastlansingvirus|Lindendrivevirus|Wilsonroadvirus
NC_047848.1	Shigella phage Sf12	74	True	47.647	Duplodnaviria	Duplodnaviria	Heunggongvirae	Heunggongvirae	Uroviricota	Uroviricota	Caudoviricetes	Caudoviricetes		novel_order_21_of_Caudoviricetes	Drexlerviridae	Drexlerviridae	Rogunavirinae	Tempevirinae|Tunavirinae|Rogunavirinae|Braunvirinae	Eastlansingvirus	Rogunavirus|Eastlansingvirus|Lindendrivevirus|Wilsonroadvirus
NC_048137.1	Pantoea phage vB_PagS_AAS23	92	True	51.17	Duplodnaviria	Duplodnaviria	Heunggongvirae	Heunggongvirae	Uroviricota	Uroviricota	Caudoviricetes	Caudoviricetes		novel_order_21_of_Caudoviricetes	Drexlerviridae	Drexlerviridae		Tempevirinae|Tunavirinae|Rogunavirinae|Braunvirinae	Sauletekiovirus	Sauletekiovirus
NC_042043.1	Escherichia phage SRT8	84	True	49.579	Duplodnaviria	Duplodnaviria	Heunggongvirae	Heunggongvirae	Uroviricota	Uroviricota	Caudoviricetes	Caudoviricetes		novel_order_21_of_Caudoviricetes	Drexlerviridae	Drexlerviridae	Tunavirinae	Tempevirinae|Tunavirinae|Rogunavirinae|Braunvirinae	Sertoctavirus	Sertoctavirus
NC_009540.1	Escherichia phage Tls	87	True	49.902	Duplodnaviria	Duplodnaviria	Heunggongvirae	Heunggongvirae	Uroviricota	Uroviricota	Caudoviricetes	Caudoviricetes		novel_order_21_of_Caudoviricetes	Drexlerviridae	Drexlerviridae	Tempevirinae	Tempevirinae|Tunavirinae|Rogunavirinae|Braunvirinae	Tlsvirus	Tlsvirus
NC_027350.1	Citrobacter phage Stevie	90	True	49.816	Duplodnaviria	Duplodnaviria	Heunggongvirae	Heunggongvirae	Uroviricota	Uroviricota	Caudoviricetes	Caudoviricetes		novel_order_21_of_Caudoviricetes	Drexlerviridae	Drexlerviridae	Tempevirinae	Tempevirinae|Tunavirinae|Rogunavirinae|Braunvirinae	Tlsvirus	Tlsvirus
NC_029071.1	Salmonella phage 36	91	True	41.085	Duplodnaviria	Duplodnaviria	Heunggongvirae	Heunggongvirae	Uroviricota	Uroviricota	Caudoviricetes	Caudoviricetes		novel_order_21_of_Caudoviricetes	Drexlerviridae	Drexlerviridae	Tempevirinae	Tempevirinae|Tunavirinae|Rogunavirinae|Braunvirinae	Tlsvirus	Tlsvirus
NC_031026.1	Salmonella phage phSE-2	83	True	49.167	Duplodnaviria	Duplodnaviria	Heunggongvirae	Heunggongvirae	Uroviricota	Uroviricota	Caudoviricetes	Caudoviricetes		novel_order_21_of_Caudoviricetes	Drexlerviridae	Drexlerviridae	Tempevirinae	Tempevirinae|Tunavirinae|Rogunavirinae|Braunvirinae	Tlsvirus	Tlsvirus
NC_042066.1	Salmonella phage FSL SP-126	83	True	51.092	Duplodnaviria	Duplodnaviria	Heunggongvirae	Heunggongvirae	Uroviricota	Uroviricota	Caudoviricetes	Caudoviricetes		novel_order_21_of_Caudoviricetes	Drexlerviridae	Drexlerviridae	Tempevirinae	Tempevirinae|Tunavirinae|Rogunavirinae|Braunvirinae	Tlsvirus	Tlsvirus
NC_047823.1	Citrobacter phage CF1 DK-2017	87	True	50.339	Duplodnaviria	Duplodnaviria	Heunggongvirae	Heunggongvirae	Uroviricota	Uroviricota	Caudoviricetes	Caudoviricetes		novel_order_21_of_Caudoviricetes	Drexlerviridae	Drexlerviridae	Tempevirinae	Tempevirinae|Tunavirinae|Rogunavirinae|Braunvirinae	Tlsvirus	Tlsvirus
NC_047898.1	Salmonella phage YSP2	87	True	50.316	Duplodnaviria	Duplodnaviria	Heunggongvirae	Heunggongvirae	Uroviricota	Uroviricota	Caudoviricetes	Caudoviricetes		novel_order_21_of_Caudoviricetes	Drexlerviridae	Drexlerviridae	Tempevirinae	Tempevirinae|Tunavirinae|Rogunavirinae|Braunvirinae	Tlsvirus	Tlsvirus
NC_047947.1	Salmonella phage vB_SenS_PHB07	87	True	51.818	Duplodnaviria	Duplodnaviria	Heunggongvirae	Heunggongvirae	Uroviricota	Uroviricota	Caudoviricetes	Caudoviricetes		novel_order_21_of_Caudoviricetes	Drexlerviridae	Drexlerviridae	Tempevirinae	Tempevirinae|Tunavirinae|Rogunavirinae|Braunvirinae	Tlsvirus	Tlsvirus
NC_047985.1	Escherichia phage LL5	88	True	49.788	Duplodnaviria	Duplodnaviria	Heunggongvirae	Heunggongvirae	Uroviricota	Uroviricota	Caudoviricetes	Caudoviricetes		novel_order_21_of_Caudoviricetes	Drexlerviridae	Drexlerviridae	Tempevirinae	Tempevirinae|Tunavirinae|Rogunavirinae|Braunvirinae	Tlsvirus	Tlsvirus
NC_048065.1	Citrobacter phage Sazh	87	True	49.665	Duplodnaviria	Duplodnaviria	Heunggongvirae	Heunggongvirae	Uroviricota	Uroviricota	Caudoviricetes	Caudoviricetes		novel_order_21_of_Caudoviricetes	Drexlerviridae	Drexlerviridae	Tempevirinae	Tempevirinae|Tunavirinae|Rogunavirinae|Braunvirinae	Tlsvirus	Tlsvirus
NC_005833.1	Escherichia phage T1	78	True	48.836	Duplodnaviria	Duplodnaviria	Heunggongvirae	Heunggongvirae	Uroviricota	Uroviricota	Caudoviricetes	Caudoviricetes		novel_order_21_of_Caudoviricetes	Drexlerviridae	Drexlerviridae	Tunavirinae	Tempevirinae|Tunavirinae|Rogunavirinae|Braunvirinae	Tunavirus	Tunavirus
NC_015456.1	Shigella phage Shfl1	80	True	50.661	Duplodnaviria	Duplodnaviria	Heunggongvirae	Heunggongvirae	Uroviricota	Uroviricota	Caudoviricetes	Caudoviricetes		novel_order_21_of_Caudoviricetes	Drexlerviridae	Drexlerviridae	Tunavirinae	Tempevirinae|Tunavirinae|Rogunavirinae|Braunvirinae	Tunavirus	Tunavirus
NC_019725.1	Escherichia phage ADB-2	78	True	50.552	Duplodnaviria	Duplodnaviria	Heunggongvirae	Heunggongvirae	Uroviricota	Uroviricota	Caudoviricetes	Caudoviricetes		novel_order_21_of_Caudoviricetes	Drexlerviridae	Drexlerviridae	Tunavirinae	Tempevirinae|Tunavirinae|Rogunavirinae|Braunvirinae	Tunavirus	Tunavirus
NC_026010.1	Shigella phage pSf-2	83	True	50.109	Duplodnaviria	Duplodnaviria	Heunggongvirae	Heunggongvirae	Uroviricota	Uroviricota	Caudoviricetes	Caudoviricetes		novel_order_21_of_Caudoviricetes	Drexlerviridae	Drexlerviridae	Tunavirinae	Tempevirinae|Tunavirinae|Rogunavirinae|Braunvirinae	Tunavirus	Tunavirus
NC_041873.1	Escherichia phage JMPW2	80	True	50.298	Duplodnaviria	Duplodnaviria	Heunggongvirae	Heunggongvirae	Uroviricota	Uroviricota	Caudoviricetes	Caudoviricetes		novel_order_21_of_Caudoviricetes	Drexlerviridae	Drexlerviridae	Tunavirinae	Tempevirinae|Tunavirinae|Rogunavirinae|Braunvirinae	Tunavirus	Tunavirus
NC_041874.1	Escherichia phage JMPW1	78	True	49.628	Duplodnaviria	Duplodnaviria	Heunggongvirae	Heunggongvirae	Uroviricota	Uroviricota	Caudoviricetes	Caudoviricetes		novel_order_21_of_Caudoviricetes	Drexlerviridae	Drexlerviridae	Tunavirinae	Tempevirinae|Tunavirinae|Rogunavirinae|Braunvirinae	Tunavirus	Tunavirus
NC_041995.1	Shigella phage vB_SsoS-ISF002	76	True	50.564	Duplodnaviria	Duplodnaviria	Heunggongvirae	Heunggongvirae	Uroviricota	Uroviricota	Caudoviricetes	Caudoviricetes		novel_order_21_of_Caudoviricetes	Drexlerviridae	Drexlerviridae	Tunavirinae	Tempevirinae|Tunavirinae|Rogunavirinae|Braunvirinae	Tunavirus	Tunavirus
NC_047785.1	Shigella phage SH6	82	True	50.552	Duplodnaviria	Duplodnaviria	Heunggongvirae	Heunggongvirae	Uroviricota	Uroviricota	Caudoviricetes	Caudoviricetes		novel_order_21_of_Caudoviricetes	Drexlerviridae	Drexlerviridae	Tunavirinae	Tempevirinae|Tunavirinae|Rogunavirinae|Braunvirinae	Tunavirus	Tunavirus
NC_047828.1	Escherichia phage vB_EcoS_SH2	80	True	49.088	Duplodnaviria	Duplodnaviria	Heunggongvirae	Heunggongvirae	Uroviricota	Uroviricota	Caudoviricetes	Caudoviricetes		novel_order_21_of_Caudoviricetes	Drexlerviridae	Drexlerviridae	Tunavirinae	Tempevirinae|Tunavirinae|Rogunavirinae|Braunvirinae	Tunavirus	Tunavirus
NC_047863.1	Shigella phage vB_SflS-ISF001	78	True	50.552	Duplodnaviria	Duplodnaviria	Heunggongvirae	Heunggongvirae	Uroviricota	Uroviricota	Caudoviricetes	Caudoviricetes		novel_order_21_of_Caudoviricetes	Drexlerviridae	Drexlerviridae	Tunavirinae	Tempevirinae|Tunavirinae|Rogunavirinae|Braunvirinae	Tunavirus	Tunavirus
NC_047959.1	Enterobacteria phage vB_EcoS_IME18	82	True	50.354	Duplodnaviria	Duplodnaviria	Heunggongvirae	Heunggongvirae	Uroviricota	Uroviricota	Caudoviricetes	Caudoviricetes		novel_order_21_of_Caudoviricetes	Drexlerviridae	Drexlerviridae	Tunavirinae	Tempevirinae|Tunavirinae|Rogunavirinae|Braunvirinae	Tunavirus	Tunavirus
NC_047996.1	Escherichia phage Eco_BIFF	76	True	49.372	Duplodnaviria	Duplodnaviria	Heunggongvirae	Heunggongvirae	Uroviricota	Uroviricota	Caudoviricetes	Caudoviricetes		novel_order_21_of_Caudoviricetes	Drexlerviridae	Drexlerviridae	Tunavirinae	Tempevirinae|Tunavirinae|Rogunavirinae|Braunvirinae	Tunavirus	Tunavirus
NC_047998.1	Shigella phage Sfin-1	81	True	50.403	Duplodnaviria	Duplodnaviria	Heunggongvirae	Heunggongvirae	Uroviricota	Uroviricota	Caudoviricetes	Caudoviricetes		novel_order_21_of_Caudoviricetes	Drexlerviridae	Drexlerviridae	Tunavirinae	Tempevirinae|Tunavirinae|Rogunavirinae|Braunvirinae	Tunavirus	Tunavirus
NC_049831.1	Shigella phage Sfin-3	84	True	50.309	Duplodnaviria	Duplodnaviria	Heunggongvirae	Heunggongvirae	Uroviricota	Uroviricota	Caudoviricetes	Caudoviricetes		novel_order_21_of_Caudoviricetes	Drexlerviridae	Drexlerviridae	Tunavirinae	Tempevirinae|Tunavirinae|Rogunavirinae|Braunvirinae	Tunavirus	Tunavirus
NC_049832.1	Escherichia phage vB_EcoS-DELF2	79	True	50.168	Duplodnaviria	Duplodnaviria	Heunggongvirae	Heunggongvirae	Uroviricota	Uroviricota	Caudoviricetes	Caudoviricetes		novel_order_21_of_Caudoviricetes	Drexlerviridae	Drexlerviridae	Tunavirinae	Tempevirinae|Tunavirinae|Rogunavirinae|Braunvirinae	Tunavirus	Tunavirus
OP455115_Escherichia_phage_LHE71			False			Duplodnaviria		Heunggongvirae		Uroviricota		Caudoviricetes		novel_order_21_of_Caudoviricetes		Drexlerviridae		Tempevirinae|Tunavirinae|Rogunavirinae|Braunvirinae		Tunavirus
OQ223306_Shigella_phage_S2_02			False			Duplodnaviria		Heunggongvirae		Uroviricota		Caudoviricetes		novel_order_21_of_Caudoviricetes		Drexlerviridae		Tempevirinae|Tunavirinae|Rogunavirinae|Braunvirinae		Tunavirus
NC_031050.1	Escherichia phage vB_EcoS_NBD2	87	True	51.802	Duplodnaviria	Duplodnaviria	Heunggongvirae	Heunggongvirae	Uroviricota	Uroviricota	Caudoviricetes	Caudoviricetes		novel_order_21_of_Caudoviricetes	Drexlerviridae	Drexlerviridae		Tempevirinae|Tunavirinae|Rogunavirinae|Braunvirinae	Vilniusvirus	Vilniusvirus
MZ571831_Klebsiella_phage_vB_KpnS-VAC70			False			Duplodnaviria		Heunggongvirae		Uroviricota		Caudoviricetes		novel_order_21_of_Caudoviricetes		Drexlerviridae		Tempevirinae|Tunavirinae|Rogunavirinae|Braunvirinae		Webervirus
MZ571833_Klebsiella_phage_vB_KpnS-VAC11			False			Duplodnaviria		Heunggongvirae		Uroviricota		Caudoviricetes		novel_order_21_of_Caudoviricetes		Drexlerviridae		Tempevirinae|Tunavirinae|Rogunavirinae|Braunvirinae		Webervirus
NC_028760.1	Klebsiella phage KLPN1	72	True	49.037	Duplodnaviria	Duplodnaviria	Heunggongvirae	Heunggongvirae	Uroviricota	Uroviricota	Caudoviricetes	Caudoviricetes		novel_order_21_of_Caudoviricetes	Drexlerviridae	Drexlerviridae		Tempevirinae|Tunavirinae|Rogunavirinae|Braunvirinae	Webervirus	Webervirus
NC_028774.1	Klebsiella phage Sushi	76	True	48.754	Duplodnaviria	Duplodnaviria	Heunggongvirae	Heunggongvirae	Uroviricota	Uroviricota	Caudoviricetes	Caudoviricetes		novel_order_21_of_Caudoviricetes	Drexlerviridae	Drexlerviridae		Tempevirinae|Tunavirinae|Rogunavirinae|Braunvirinae	Webervirus	Webervirus
NC_028786.1	Klebsiella phage 1513	72	True	49.462	Duplodnaviria	Duplodnaviria	Heunggongvirae	Heunggongvirae	Uroviricota	Uroviricota	Caudoviricetes	Caudoviricetes		novel_order_21_of_Caudoviricetes	Drexlerviridae	Drexlerviridae		Tempevirinae|Tunavirinae|Rogunavirinae|Braunvirinae	Webervirus	Webervirus
NC_029099.1	Klebsiella phage KP36	79	True	49.797	Duplodnaviria	Duplodnaviria	Heunggongvirae	Heunggongvirae	Uroviricota	Uroviricota	Caudoviricetes	Caudoviricetes		novel_order_21_of_Caudoviricetes	Drexlerviridae	Drexlerviridae		Tempevirinae|Tunavirinae|Rogunavirinae|Braunvirinae	Webervirus	Webervirus
NC_031053.1	Klebsiella phage PKP126	78	True	50.934	Duplodnaviria	Duplodnaviria	Heunggongvirae	Heunggongvirae	Uroviricota	Uroviricota	Caudoviricetes	Caudoviricetes		novel_order_21_of_Caudoviricetes	Drexlerviridae	Drexlerviridae		Tempevirinae|Tunavirinae|Rogunavirinae|Braunvirinae	Webervirus	Webervirus
NC_043469.1	Enterobacter phage F20	83	True	51.543	Duplodnaviria	Duplodnaviria	Heunggongvirae	Heunggongvirae	Uroviricota	Uroviricota	Caudoviricetes	Caudoviricetes		novel_order_21_of_Caudoviricetes	Drexlerviridae	Drexlerviridae		Tempevirinae|Tunavirinae|Rogunavirinae|Braunvirinae	Webervirus	Webervirus
NC_047784.1	Klebsiella phage vB_KpnS_KpV522	79	True	51.099	Duplodnaviria	Duplodnaviria	Heunggongvirae	Heunggongvirae	Uroviricota	Uroviricota	Caudoviricetes	Caudoviricetes		novel_order_21_of_Caudoviricetes	Drexlerviridae	Drexlerviridae		Tempevirinae|Tunavirinae|Rogunavirinae|Braunvirinae	Webervirus	Webervirus
NC_047825.1	Klebsiella phage KOX1	81	True	50.526	Duplodnaviria	Duplodnaviria	Heunggongvirae	Heunggongvirae	Uroviricota	Uroviricota	Caudoviricetes	Caudoviricetes		novel_order_21_of_Caudoviricetes	Drexlerviridae	Drexlerviridae		Tempevirinae|Tunavirinae|Rogunavirinae|Braunvirinae	Webervirus	Webervirus
NC_047841.1	Klebsiella phage KPN N141	76	True	49.09	Duplodnaviria	Duplodnaviria	Heunggongvirae	Heunggongvirae	Uroviricota	Uroviricota	Caudoviricetes	Caudoviricetes		novel_order_21_of_Caudoviricetes	Drexlerviridae	Drexlerviridae		Tempevirinae|Tunavirinae|Rogunavirinae|Braunvirinae	Webervirus	Webervirus
NC_047850.1	Klebsiella phage MezzoGao	76	True	49.807	Duplodnaviria	Duplodnaviria	Heunggongvirae	Heunggongvirae	Uroviricota	Uroviricota	Caudoviricetes	Caudoviricetes		novel_order_21_of_Caudoviricetes	Drexlerviridae	Drexlerviridae		Tempevirinae|Tunavirinae|Rogunavirinae|Braunvirinae	Webervirus	Webervirus
NC_047907.1	Klebsiella phage GML-KpCol1	78	True	50.249	Duplodnaviria	Duplodnaviria	Heunggongvirae	Heunggongvirae	Uroviricota	Uroviricota	Caudoviricetes	Caudoviricetes		novel_order_21_of_Caudoviricetes	Drexlerviridae	Drexlerviridae		Tempevirinae|Tunavirinae|Rogunavirinae|Braunvirinae	Webervirus	Webervirus
NC_048024.1	Klebsiella phage NJS1	71	True	49.292	Duplodnaviria	Duplodnaviria	Heunggongvirae	Heunggongvirae	Uroviricota	Uroviricota	Caudoviricetes	Caudoviricetes		novel_order_21_of_Caudoviricetes	Drexlerviridae	Drexlerviridae		Tempevirinae|Tunavirinae|Rogunavirinae|Braunvirinae	Webervirus	Webervirus
NC_048042.1	Klebsiella phage TAH8	76	True	49.344	Duplodnaviria	Duplodnaviria	Heunggongvirae	Heunggongvirae	Uroviricota	Uroviricota	Caudoviricetes	Caudoviricetes		novel_order_21_of_Caudoviricetes	Drexlerviridae	Drexlerviridae		Tempevirinae|Tunavirinae|Rogunavirinae|Braunvirinae	Webervirus	Webervirus
NC_048043.1	Klebsiella phage NJS2	79	True	50.132	Duplodnaviria	Duplodnaviria	Heunggongvirae	Heunggongvirae	Uroviricota	Uroviricota	Caudoviricetes	Caudoviricetes		novel_order_21_of_Caudoviricetes	Drexlerviridae	Drexlerviridae		Tempevirinae|Tunavirinae|Rogunavirinae|Braunvirinae	Webervirus	Webervirus
NC_048044.1	Klebsiella phage NJR15	75	True	49.468	Duplodnaviria	Duplodnaviria	Heunggongvirae	Heunggongvirae	Uroviricota	Uroviricota	Caudoviricetes	Caudoviricetes		novel_order_21_of_Caudoviricetes	Drexlerviridae	Drexlerviridae		Tempevirinae|Tunavirinae|Rogunavirinae|Braunvirinae	Webervirus	Webervirus
NC_048126.1	Klebsiella phage TSK1	74	True	49.861	Duplodnaviria	Duplodnaviria	Heunggongvirae	Heunggongvirae	Uroviricota	Uroviricota	Caudoviricetes	Caudoviricetes		novel_order_21_of_Caudoviricetes	Drexlerviridae	Drexlerviridae		Tempevirinae|Tunavirinae|Rogunavirinae|Braunvirinae	Webervirus	Webervirus
NC_048143.1	Klebsiella phage KpKT21phi1	76	True	49.106	Duplodnaviria	Duplodnaviria	Heunggongvirae	Heunggongvirae	Uroviricota	Uroviricota	Caudoviricetes	Caudoviricetes		novel_order_21_of_Caudoviricetes	Drexlerviridae	Drexlerviridae		Tempevirinae|Tunavirinae|Rogunavirinae|Braunvirinae	Webervirus	Webervirus
NC_048162.1	Klebsiella phage GH-K3	77	True	49.427	Duplodnaviria	Duplodnaviria	Heunggongvirae	Heunggongvirae	Uroviricota	Uroviricota	Caudoviricetes	Caudoviricetes		novel_order_21_of_Caudoviricetes	Drexlerviridae	Drexlerviridae		Tempevirinae|Tunavirinae|Rogunavirinae|Braunvirinae	Webervirus	Webervirus
NC_049833.1	Klebsiella phage vB_KpnS_SegesCirculi	80	True	50.713	Duplodnaviria	Duplodnaviria	Heunggongvirae	Heunggongvirae	Uroviricota	Uroviricota	Caudoviricetes	Caudoviricetes		novel_order_21_of_Caudoviricetes	Drexlerviridae	Drexlerviridae		Tempevirinae|Tunavirinae|Rogunavirinae|Braunvirinae	Webervirus	Webervirus
NC_049834.1	Klebsiella phage vB_KpnS_IMGroot	88	True	52.866	Duplodnaviria	Duplodnaviria	Heunggongvirae	Heunggongvirae	Uroviricota	Uroviricota	Caudoviricetes	Caudoviricetes		novel_order_21_of_Caudoviricetes	Drexlerviridae	Drexlerviridae		Tempevirinae|Tunavirinae|Rogunavirinae|Braunvirinae	Webervirus	Webervirus
NC_049835.1	Klebsiella phage vB_KpnS_Domnhall	90	True	54.438	Duplodnaviria	Duplodnaviria	Heunggongvirae	Heunggongvirae	Uroviricota	Uroviricota	Caudoviricetes	Caudoviricetes		novel_order_21_of_Caudoviricetes	Drexlerviridae	Drexlerviridae		Tempevirinae|Tunavirinae|Rogunavirinae|Braunvirinae	Webervirus	Webervirus
NC_049836.1	Klebsiella phage vB_KpnS_Call	82	True	51.487	Duplodnaviria	Duplodnaviria	Heunggongvirae	Heunggongvirae	Uroviricota	Uroviricota	Caudoviricetes	Caudoviricetes		novel_order_21_of_Caudoviricetes	Drexlerviridae	Drexlerviridae		Tempevirinae|Tunavirinae|Rogunavirinae|Braunvirinae	Webervirus	Webervirus
NC_049837.1	Klebsiella phage vB_KpnS_Alina	83	True	51.78	Duplodnaviria	Duplodnaviria	Heunggongvirae	Heunggongvirae	Uroviricota	Uroviricota	Caudoviricetes	Caudoviricetes		novel_order_21_of_Caudoviricetes	Drexlerviridae	Drexlerviridae		Tempevirinae|Tunavirinae|Rogunavirinae|Braunvirinae	Webervirus	Webervirus
NC_049838.1	Klebsiella phage KL	74	True	47.844	Duplodnaviria	Duplodnaviria	Heunggongvirae	Heunggongvirae	Uroviricota	Uroviricota	Caudoviricetes	Caudoviricetes		novel_order_21_of_Caudoviricetes	Drexlerviridae	Drexlerviridae		Tempevirinae|Tunavirinae|Rogunavirinae|Braunvirinae	Webervirus	Webervirus
NC_049839.1	Klebsiella phage Sweeny	78	True	50.241	Duplodnaviria	Duplodnaviria	Heunggongvirae	Heunggongvirae	Uroviricota	Uroviricota	Caudoviricetes	Caudoviricetes		novel_order_21_of_Caudoviricetes	Drexlerviridae	Drexlerviridae		Tempevirinae|Tunavirinae|Rogunavirinae|Braunvirinae	Webervirus	Webervirus
NC_049840.1	Klebsiella phage vB_KpnS_FZ10	42	True	50.381	Duplodnaviria	Duplodnaviria	Heunggongvirae	Heunggongvirae	Uroviricota	Uroviricota	Caudoviricetes	Caudoviricetes		novel_order_21_of_Caudoviricetes	Drexlerviridae	Drexlerviridae		Tempevirinae|Tunavirinae|Rogunavirinae|Braunvirinae	Webervirus	Webervirus
NC_049841.1	Klebsiella phage Skenny	78	True	49.935	Duplodnaviria	Duplodnaviria	Heunggongvirae	Heunggongvirae	Uroviricota	Uroviricota	Caudoviricetes	Caudoviricetes		novel_order_21_of_Caudoviricetes	Drexlerviridae	Drexlerviridae		Tempevirinae|Tunavirinae|Rogunavirinae|Braunvirinae	Webervirus	Webervirus
NC_049842.1	Klebsiella phage vB_KpnS_15-38_KLPPOU149	77	True	49.316	Duplodnaviria	Duplodnaviria	Heunggongvirae	Heunggongvirae	Uroviricota	Uroviricota	Caudoviricetes	Caudoviricetes		novel_order_21_of_Caudoviricetes	Drexlerviridae	Drexlerviridae		Tempevirinae|Tunavirinae|Rogunavirinae|Braunvirinae	Webervirus	Webervirus
NC_049843.1	Klebsiella phage JY917	44	True	37.655	Duplodnaviria	Duplodnaviria	Heunggongvirae	Heunggongvirae	Uroviricota	Uroviricota	Caudoviricetes	Caudoviricetes		novel_order_21_of_Caudoviricetes	Drexlerviridae	Drexlerviridae		Tempevirinae|Tunavirinae|Rogunavirinae|Braunvirinae	Webervirus	Webervirus
NC_049844.1	Klebsiella phage 13	70	True	43.094	Duplodnaviria	Duplodnaviria	Heunggongvirae	Heunggongvirae	Uroviricota	Uroviricota	Caudoviricetes	Caudoviricetes		novel_order_21_of_Caudoviricetes	Drexlerviridae	Drexlerviridae		Tempevirinae|Tunavirinae|Rogunavirinae|Braunvirinae	Webervirus	Webervirus
NC_049845.1	Klebsiella phage PhiKpNIH-2	81	True	49.477	Duplodnaviria	Duplodnaviria	Heunggongvirae	Heunggongvirae	Uroviricota	Uroviricota	Caudoviricetes	Caudoviricetes		novel_order_21_of_Caudoviricetes	Drexlerviridae	Drexlerviridae		Tempevirinae|Tunavirinae|Rogunavirinae|Braunvirinae	Webervirus	Webervirus
NC_049846.1	Klebsiella phage Shelby	78	True	49.045	Duplodnaviria	Duplodnaviria	Heunggongvirae	Heunggongvirae	Uroviricota	Uroviricota	Caudoviricetes	Caudoviricetes		novel_order_21_of_Caudoviricetes	Drexlerviridae	Drexlerviridae		Tempevirinae|Tunavirinae|Rogunavirinae|Braunvirinae	Webervirus	Webervirus
NC_049847.1	Klebsiella phage Sin4	78	True	49.916	Duplodnaviria	Duplodnaviria	Heunggongvirae	Heunggongvirae	Uroviricota	Uroviricota	Caudoviricetes	Caudoviricetes		novel_order_21_of_Caudoviricetes	Drexlerviridae	Drexlerviridae		Tempevirinae|Tunavirinae|Rogunavirinae|Braunvirinae	Webervirus	Webervirus
NC_049848.1	Klebsiella phage KP1801	75	True	49.835	Duplodnaviria	Duplodnaviria	Heunggongvirae	Heunggongvirae	Uroviricota	Uroviricota	Caudoviricetes	Caudoviricetes		novel_order_21_of_Caudoviricetes	Drexlerviridae	Drexlerviridae		Tempevirinae|Tunavirinae|Rogunavirinae|Braunvirinae	Webervirus	Webervirus
NC_055956.1	Klebsiella phage RAD2	76	True	49.276	Duplodnaviria	Duplodnaviria	Heunggongvirae	Heunggongvirae	Uroviricota	Uroviricota	Caudoviricetes	Caudoviricetes		novel_order_21_of_Caudoviricetes	Drexlerviridae	Drexlerviridae		Tempevirinae|Tunavirinae|Rogunavirinae|Braunvirinae	Webervirus	Webervirus
OP413832_Klebsiella_phage_pKP-BS317-1_1			False			Duplodnaviria		Heunggongvirae		Uroviricota		Caudoviricetes		novel_order_21_of_Caudoviricetes		Drexlerviridae		Tempevirinae|Tunavirinae|Rogunavirinae|Braunvirinae		Webervirus
OP611406_Klebsiella_phage_mfs			False			Duplodnaviria		Heunggongvirae		Uroviricota		Caudoviricetes		novel_order_21_of_Caudoviricetes		Drexlerviridae		Tempevirinae|Tunavirinae|Rogunavirinae|Braunvirinae		Webervirus
OQ031071_Klebsiella_phage_KPP2020			False			Duplodnaviria		Heunggongvirae		Uroviricota		Caudoviricetes		novel_order_21_of_Caudoviricetes		Drexlerviridae		Tempevirinae|Tunavirinae|Rogunavirinae|Braunvirinae		Webervirus
NC_017981.1	Xanthomonas phage vB_XveM_DIBBI	81	True	49.981	Duplodnaviria	Duplodnaviria	Heunggongvirae	Heunggongvirae	Uroviricota	Uroviricota	Caudoviricetes	Caudoviricetes		novel_order_21_of_Caudoviricetes		Drexlerviridae		novel_subfamily_0_of_Drexlerviridae	Dibbivirus	Dibbivirus
NC_048766.1	Pantoea phage vB_PagM_AAM37	86	True	49.99	Duplodnaviria	Duplodnaviria	Heunggongvirae	Heunggongvirae	Uroviricota	Uroviricota	Caudoviricetes	Caudoviricetes		novel_order_21_of_Caudoviricetes		Drexlerviridae		novel_subfamily_0_of_Drexlerviridae	Dibbivirus	Dibbivirus
NC_048767.1	Pantoea phage vB_PagM_PSKM	82	True	49.935	Duplodnaviria	Duplodnaviria	Heunggongvirae	Heunggongvirae	Uroviricota	Uroviricota	Caudoviricetes	Caudoviricetes		novel_order_21_of_Caudoviricetes		Drexlerviridae		novel_subfamily_0_of_Drexlerviridae	Dibbivirus	Dibbivirus
NC_015295.1	Erwinia phage phiEt88	68	True	47.279	Duplodnaviria	Duplodnaviria	Heunggongvirae	Heunggongvirae	Uroviricota	Uroviricota	Caudoviricetes	Caudoviricetes		novel_order_21_of_Caudoviricetes		Drexlerviridae		novel_subfamily_0_of_Drexlerviridae		novel_genus_0_of_novel_subfamily_0_of_Drexlerviridae
NC_048751.1	Pantoea phage vB_PagM_LIET2	131	True	74.71	Duplodnaviria	Duplodnaviria	Heunggongvirae	Heunggongvirae	Uroviricota	Uroviricota	Caudoviricetes	Caudoviricetes		novel_order_21_of_Caudoviricetes		Drexlerviridae		novel_subfamily_1_of_Drexlerviridae	Lietduovirus	Lietduovirus
MK796797.2	Shewanella phage X14	40	True	36.396	Duplodnaviria	Duplodnaviria	Heunggongvirae	Heunggongvirae	Uroviricota	Uroviricota	Caudoviricetes	Caudoviricetes		novel_order_21_of_Caudoviricetes		novel_family_0_of_novel_order_21_of_Caudoviricetes		novel_subfamily_0_of_novel_family_0_of_novel_order_21_of_Caudoviricetes	Bocovirus	Bocovirus
NC_020488.1	Vibrio phage VvAW1	40	True	38.682	Duplodnaviria	Duplodnaviria	Heunggongvirae	Heunggongvirae	Uroviricota	Uroviricota	Caudoviricetes	Caudoviricetes		novel_order_21_of_Caudoviricetes		novel_family_0_of_novel_order_21_of_Caudoviricetes		novel_subfamily_0_of_novel_family_0_of_novel_order_21_of_Caudoviricetes		novel_genus_0_of_novel_subfamily_0_of_novel_family_0_of_novel_order_21_of_Caudoviricetes
NC_009990.1	Thalassomonas phage BA3	47	True	37.313	Duplodnaviria	Duplodnaviria	Heunggongvirae	Heunggongvirae	Uroviricota	Uroviricota	Caudoviricetes	Caudoviricetes		novel_order_21_of_Caudoviricetes		novel_family_0_of_novel_order_21_of_Caudoviricetes		novel_subfamily_0_of_novel_family_0_of_novel_order_21_of_Caudoviricetes		novel_genus_1_of_novel_subfamily_0_of_novel_family_0_of_novel_order_21_of_Caudoviricetes
NC_006949.1	Enterobacteria phage ES18	79	True	46.9	Duplodnaviria	Duplodnaviria	Heunggongvirae	Heunggongvirae	Uroviricota	Uroviricota	Caudoviricetes	Caudoviricetes		novel_order_21_of_Caudoviricetes		novel_family_10_of_novel_order_21_of_Caudoviricetes		Hendrixvirinae		novel_genus_2_of_Hendrixvirinae
NC_018279.1	Salmonella phage vB_SosS_Oslo	79	True	49.116	Duplodnaviria	Duplodnaviria	Heunggongvirae	Heunggongvirae	Uroviricota	Uroviricota	Caudoviricetes	Caudoviricetes		novel_order_21_of_Caudoviricetes		novel_family_10_of_novel_order_21_of_Caudoviricetes		Hendrixvirinae		novel_genus_3_of_Hendrixvirinae
NC_019545.1	Salmonella phage SPN3UB	71	True	47.355	Duplodnaviria	Duplodnaviria	Heunggongvirae	Heunggongvirae	Uroviricota	Uroviricota	Caudoviricetes	Caudoviricetes		novel_order_21_of_Caudoviricetes		novel_family_10_of_novel_order_21_of_Caudoviricetes		Hendrixvirinae		novel_genus_4_of_Hendrixvirinae
MN812722.2	Vibrio phage NF	75	True	44.507	Duplodnaviria	Duplodnaviria	Heunggongvirae	Heunggongvirae	Uroviricota	Uroviricota	Caudoviricetes	Caudoviricetes		novel_order_21_of_Caudoviricetes		novel_family_10_of_novel_order_21_of_Caudoviricetes		novel_subfamily_0_of_novel_family_10_of_novel_order_21_of_Caudoviricetes	Enfavirus	Enfavirus
MN512538.1	Vibrio phage Seahorse	48	True	45.171	Duplodnaviria	Duplodnaviria	Heunggongvirae	Heunggongvirae	Uroviricota	Uroviricota	Caudoviricetes	Caudoviricetes		novel_order_21_of_Caudoviricetes		novel_family_10_of_novel_order_21_of_Caudoviricetes		novel_subfamily_0_of_novel_family_10_of_novel_order_21_of_Caudoviricetes	Seahorsevirus	Seahorsevirus
OK499971.1	Enterobacter phage vB_EclS_CobraSix	81	True	47.816	Duplodnaviria	Duplodnaviria	Heunggongvirae	Heunggongvirae	Uroviricota	Uroviricota	Caudoviricetes	Caudoviricetes		novel_order_21_of_Caudoviricetes		novel_family_10_of_novel_order_21_of_Caudoviricetes		novel_subfamily_1_of_novel_family_10_of_novel_order_21_of_Caudoviricetes	Cobrasixvirus	Cobrasixvirus
NC_048197.1	Erwinia phage vB_EhrS_49	80	True	46.835	Duplodnaviria	Duplodnaviria	Heunggongvirae	Heunggongvirae	Uroviricota	Uroviricota	Caudoviricetes	Caudoviricetes		novel_order_21_of_Caudoviricetes		novel_family_10_of_novel_order_21_of_Caudoviricetes		novel_subfamily_1_of_novel_family_10_of_novel_order_21_of_Caudoviricetes	Feofaniavirus	Feofaniavirus
NC_048198.1	Erwinia phage vB_EhrS_59	80	True	47.116	Duplodnaviria	Duplodnaviria	Heunggongvirae	Heunggongvirae	Uroviricota	Uroviricota	Caudoviricetes	Caudoviricetes		novel_order_21_of_Caudoviricetes		novel_family_10_of_novel_order_21_of_Caudoviricetes		novel_subfamily_1_of_novel_family_10_of_novel_order_21_of_Caudoviricetes	Feofaniavirus	Feofaniavirus
MN602881.1	Erwinia phage Midgardsormr38	93	True	50.485	Duplodnaviria	Duplodnaviria	Heunggongvirae	Heunggongvirae	Uroviricota	Uroviricota	Caudoviricetes	Caudoviricetes		novel_order_21_of_Caudoviricetes		novel_family_10_of_novel_order_21_of_Caudoviricetes		novel_subfamily_1_of_novel_family_10_of_novel_order_21_of_Caudoviricetes	Midgardsormrvirus	Midgardsormrvirus
NC_019927.1	Cronobacter phage ENT47670	46	True	47.611	Duplodnaviria	Duplodnaviria	Heunggongvirae	Heunggongvirae	Uroviricota	Uroviricota	Caudoviricetes	Caudoviricetes		novel_order_21_of_Caudoviricetes		novel_family_10_of_novel_order_21_of_Caudoviricetes		novel_subfamily_1_of_novel_family_10_of_novel_order_21_of_Caudoviricetes		novel_genus_0_of_novel_subfamily_1_of_novel_family_10_of_novel_order_21_of_Caudoviricetes
MW119258.1	Klebsiella phage vB_KpnS_MK54	80	True	46.218	Duplodnaviria	Duplodnaviria	Heunggongvirae	Heunggongvirae	Uroviricota	Uroviricota	Caudoviricetes	Caudoviricetes		novel_order_21_of_Caudoviricetes		novel_family_10_of_novel_order_21_of_Caudoviricetes		novel_subfamily_2_of_novel_family_10_of_novel_order_21_of_Caudoviricetes		Roufvirus
MZ318367.1	Klebsiella phage BUCT610	83	True	46.774	Duplodnaviria	Duplodnaviria	Heunggongvirae	Heunggongvirae	Uroviricota	Uroviricota	Caudoviricetes	Caudoviricetes		novel_order_21_of_Caudoviricetes		novel_family_10_of_novel_order_21_of_Caudoviricetes		novel_subfamily_2_of_novel_family_10_of_novel_order_21_of_Caudoviricetes		Roufvirus
MZ440881.1	Klebsiella phage ZCKP8	84	True	48.49	Duplodnaviria	Duplodnaviria	Heunggongvirae	Heunggongvirae	Uroviricota	Uroviricota	Caudoviricetes	Caudoviricetes		novel_order_21_of_Caudoviricetes		novel_family_10_of_novel_order_21_of_Caudoviricetes		novel_subfamily_2_of_novel_family_10_of_novel_order_21_of_Caudoviricetes		Roufvirus
MZ836210.1	Klebsiella phage BUCT541	78	True	46.1	Duplodnaviria	Duplodnaviria	Heunggongvirae	Heunggongvirae	Uroviricota	Uroviricota	Caudoviricetes	Caudoviricetes		novel_order_21_of_Caudoviricetes		novel_family_10_of_novel_order_21_of_Caudoviricetes		novel_subfamily_2_of_novel_family_10_of_novel_order_21_of_Caudoviricetes		Roufvirus
NC_021534.1	Vibrio phage pYD38-A	77	True	47.552	Duplodnaviria	Duplodnaviria	Heunggongvirae	Heunggongvirae	Uroviricota	Uroviricota	Caudoviricetes	Caudoviricetes		novel_order_21_of_Caudoviricetes		novel_family_10_of_novel_order_21_of_Caudoviricetes		novel_subfamily_2_of_novel_family_10_of_novel_order_21_of_Caudoviricetes	Roufvirus	Roufvirus
NC_042037.1	Aeromonas phage pIS4-A	78	True	47.624	Duplodnaviria	Duplodnaviria	Heunggongvirae	Heunggongvirae	Uroviricota	Uroviricota	Caudoviricetes	Caudoviricetes		novel_order_21_of_Caudoviricetes		novel_family_10_of_novel_order_21_of_Caudoviricetes		novel_subfamily_2_of_novel_family_10_of_novel_order_21_of_Caudoviricetes	Roufvirus	Roufvirus
NC_054652.1	Klebsiella phage YX3973	64	True	46.907	Duplodnaviria	Duplodnaviria	Heunggongvirae	Heunggongvirae	Uroviricota	Uroviricota	Caudoviricetes	Caudoviricetes		novel_order_21_of_Caudoviricetes		novel_family_10_of_novel_order_21_of_Caudoviricetes		novel_subfamily_2_of_novel_family_10_of_novel_order_21_of_Caudoviricetes		Roufvirus
NC_054653.1	Klebsiella virus KpV2811	78	True	46.391	Duplodnaviria	Duplodnaviria	Heunggongvirae	Heunggongvirae	Uroviricota	Uroviricota	Caudoviricetes	Caudoviricetes		novel_order_21_of_Caudoviricetes		novel_family_10_of_novel_order_21_of_Caudoviricetes		novel_subfamily_2_of_novel_family_10_of_novel_order_21_of_Caudoviricetes		Roufvirus
NC_054654.1	Klebsiella phage vB_KpnS_ZX4	72	True	45.424	Duplodnaviria	Duplodnaviria	Heunggongvirae	Heunggongvirae	Uroviricota	Uroviricota	Caudoviricetes	Caudoviricetes		novel_order_21_of_Caudoviricetes		novel_family_10_of_novel_order_21_of_Caudoviricetes		novel_subfamily_2_of_novel_family_10_of_novel_order_21_of_Caudoviricetes		Roufvirus
OL362277.1	Klebsiella phage 6991	80	True	46.373	Duplodnaviria	Duplodnaviria	Heunggongvirae	Heunggongvirae	Uroviricota	Uroviricota	Caudoviricetes	Caudoviricetes		novel_order_21_of_Caudoviricetes		novel_family_10_of_novel_order_21_of_Caudoviricetes		novel_subfamily_2_of_novel_family_10_of_novel_order_21_of_Caudoviricetes		Roufvirus
ON602730.1	Klebsiella phage VLCpiS13f	81	True	48.05	Duplodnaviria	Duplodnaviria	Heunggongvirae	Heunggongvirae	Uroviricota	Uroviricota	Caudoviricetes	Caudoviricetes		novel_order_21_of_Caudoviricetes		novel_family_10_of_novel_order_21_of_Caudoviricetes		novel_subfamily_2_of_novel_family_10_of_novel_order_21_of_Caudoviricetes		Roufvirus
ON602737.1	Klebsiella phage VLCpiS13c	80	True	47.997	Duplodnaviria	Duplodnaviria	Heunggongvirae	Heunggongvirae	Uroviricota	Uroviricota	Caudoviricetes	Caudoviricetes		novel_order_21_of_Caudoviricetes		novel_family_10_of_novel_order_21_of_Caudoviricetes		novel_subfamily_2_of_novel_family_10_of_novel_order_21_of_Caudoviricetes		Roufvirus
ON602738.1	Klebsiella phage VLCpiS13a	78	True	47.956	Duplodnaviria	Duplodnaviria	Heunggongvirae	Heunggongvirae	Uroviricota	Uroviricota	Caudoviricetes	Caudoviricetes		novel_order_21_of_Caudoviricetes		novel_family_10_of_novel_order_21_of_Caudoviricetes		novel_subfamily_2_of_novel_family_10_of_novel_order_21_of_Caudoviricetes		Roufvirus
ON602744.1	Klebsiella phage VLCpiS13b	79	True	48.19	Duplodnaviria	Duplodnaviria	Heunggongvirae	Heunggongvirae	Uroviricota	Uroviricota	Caudoviricetes	Caudoviricetes		novel_order_21_of_Caudoviricetes		novel_family_10_of_novel_order_21_of_Caudoviricetes		novel_subfamily_2_of_novel_family_10_of_novel_order_21_of_Caudoviricetes		Roufvirus
ON602759.1	Klebsiella phage VLCpiS13e	78	True	47.72	Duplodnaviria	Duplodnaviria	Heunggongvirae	Heunggongvirae	Uroviricota	Uroviricota	Caudoviricetes	Caudoviricetes		novel_order_21_of_Caudoviricetes		novel_family_10_of_novel_order_21_of_Caudoviricetes		novel_subfamily_2_of_novel_family_10_of_novel_order_21_of_Caudoviricetes		Roufvirus
ON602760.1	Klebsiella phage VLCpiS13d	80	True	46.281	Duplodnaviria	Duplodnaviria	Heunggongvirae	Heunggongvirae	Uroviricota	Uroviricota	Caudoviricetes	Caudoviricetes		novel_order_21_of_Caudoviricetes		novel_family_10_of_novel_order_21_of_Caudoviricetes		novel_subfamily_2_of_novel_family_10_of_novel_order_21_of_Caudoviricetes		Roufvirus
OP172809.1	Klebsiella phage KP591P1	78	True	45.696	Duplodnaviria	Duplodnaviria	Heunggongvirae	Heunggongvirae	Uroviricota	Uroviricota	Caudoviricetes	Caudoviricetes		novel_order_21_of_Caudoviricetes		novel_family_10_of_novel_order_21_of_Caudoviricetes		novel_subfamily_2_of_novel_family_10_of_novel_order_21_of_Caudoviricetes		Roufvirus
OP172810.1	Klebsiella phage KP591P3	78	True	45.716	Duplodnaviria	Duplodnaviria	Heunggongvirae	Heunggongvirae	Uroviricota	Uroviricota	Caudoviricetes	Caudoviricetes		novel_order_21_of_Caudoviricetes		novel_family_10_of_novel_order_21_of_Caudoviricetes		novel_subfamily_2_of_novel_family_10_of_novel_order_21_of_Caudoviricetes		Roufvirus
OP373729.1	Klebsiella phage vB_Kpn_ZCKp20p	84	True	48.797	Duplodnaviria	Duplodnaviria	Heunggongvirae	Heunggongvirae	Uroviricota	Uroviricota	Caudoviricetes	Caudoviricetes		novel_order_21_of_Caudoviricetes		novel_family_10_of_novel_order_21_of_Caudoviricetes		novel_subfamily_2_of_novel_family_10_of_novel_order_21_of_Caudoviricetes		Roufvirus
OP481875.1	Klebsiella phage vB_Kpn_ZC2	71	True	48.258	Duplodnaviria	Duplodnaviria	Heunggongvirae	Heunggongvirae	Uroviricota	Uroviricota	Caudoviricetes	Caudoviricetes		novel_order_21_of_Caudoviricetes		novel_family_10_of_novel_order_21_of_Caudoviricetes		novel_subfamily_2_of_novel_family_10_of_novel_order_21_of_Caudoviricetes		Roufvirus
NC_010495.1	Salmonella phage Vi II-E1	51	True	45.051	Duplodnaviria	Duplodnaviria	Heunggongvirae	Heunggongvirae	Uroviricota	Uroviricota	Caudoviricetes	Caudoviricetes		novel_order_21_of_Caudoviricetes		novel_family_10_of_novel_order_21_of_Caudoviricetes		novel_subfamily_2_of_novel_family_10_of_novel_order_21_of_Caudoviricetes	Macdonaldcampvirus	Skatevirus|Deseoctovirus|Macdonaldcampvirus|Segzyvirus|Akiravirus|Buchananvirus|Caminolopintovirus|Cedarrivervirus|Saltrevirus|Shuimuvirus|Swiduovirus
NC_031918.1	Salmonella phage 64795_sal3	74	True	45.342	Duplodnaviria	Duplodnaviria	Heunggongvirae	Heunggongvirae	Uroviricota	Uroviricota	Caudoviricetes	Caudoviricetes		novel_order_21_of_Caudoviricetes		novel_family_10_of_novel_order_21_of_Caudoviricetes		novel_subfamily_2_of_novel_family_10_of_novel_order_21_of_Caudoviricetes	Saltrevirus	Skatevirus|Deseoctovirus|Macdonaldcampvirus|Segzyvirus|Akiravirus|Buchananvirus|Caminolopintovirus|Cedarrivervirus|Saltrevirus|Shuimuvirus|Swiduovirus
NC_031924.1	Salmonella phage IME207	94	True	47.564	Duplodnaviria	Duplodnaviria	Heunggongvirae	Heunggongvirae	Uroviricota	Uroviricota	Caudoviricetes	Caudoviricetes		novel_order_21_of_Caudoviricetes		novel_family_10_of_novel_order_21_of_Caudoviricetes		novel_subfamily_2_of_novel_family_10_of_novel_order_21_of_Caudoviricetes	Shuimuvirus	Skatevirus|Deseoctovirus|Macdonaldcampvirus|Segzyvirus|Akiravirus|Buchananvirus|Caminolopintovirus|Cedarrivervirus|Saltrevirus|Shuimuvirus|Swiduovirus
NC_054636.1	Shigella phage Sf11 SMD-2017	80	True	46.454	Duplodnaviria	Duplodnaviria	Heunggongvirae	Heunggongvirae	Uroviricota	Uroviricota	Caudoviricetes	Caudoviricetes		novel_order_21_of_Caudoviricetes		novel_family_10_of_novel_order_21_of_Caudoviricetes		novel_subfamily_2_of_novel_family_10_of_novel_order_21_of_Caudoviricetes	Cedarrivervirus	Skatevirus|Deseoctovirus|Macdonaldcampvirus|Segzyvirus|Akiravirus|Buchananvirus|Caminolopintovirus|Cedarrivervirus|Saltrevirus|Shuimuvirus|Swiduovirus
NC_054637.1	Escherichia phage vB_EcoS Sa179lw	86	True	46.833	Duplodnaviria	Duplodnaviria	Heunggongvirae	Heunggongvirae	Uroviricota	Uroviricota	Caudoviricetes	Caudoviricetes		novel_order_21_of_Caudoviricetes		novel_family_10_of_novel_order_21_of_Caudoviricetes		novel_subfamily_2_of_novel_family_10_of_novel_order_21_of_Caudoviricetes	Buchananvirus	Skatevirus|Deseoctovirus|Macdonaldcampvirus|Segzyvirus|Akiravirus|Buchananvirus|Caminolopintovirus|Cedarrivervirus|Saltrevirus|Shuimuvirus|Swiduovirus
NC_054638.1	Salmonella phage vB_SenS_SB28	73	True	45.126	Duplodnaviria	Duplodnaviria	Heunggongvirae	Heunggongvirae	Uroviricota	Uroviricota	Caudoviricetes	Caudoviricetes		novel_order_21_of_Caudoviricetes		novel_family_10_of_novel_order_21_of_Caudoviricetes		novel_subfamily_2_of_novel_family_10_of_novel_order_21_of_Caudoviricetes	Macdonaldcampvirus	Skatevirus|Deseoctovirus|Macdonaldcampvirus|Segzyvirus|Akiravirus|Buchananvirus|Caminolopintovirus|Cedarrivervirus|Saltrevirus|Shuimuvirus|Swiduovirus
NC_054639.1	Salmonella phage Skate	90	True	47.393	Duplodnaviria	Duplodnaviria	Heunggongvirae	Heunggongvirae	Uroviricota	Uroviricota	Caudoviricetes	Caudoviricetes		novel_order_21_of_Caudoviricetes		novel_family_10_of_novel_order_21_of_Caudoviricetes		novel_subfamily_2_of_novel_family_10_of_novel_order_21_of_Caudoviricetes	Skatevirus	Skatevirus|Deseoctovirus|Macdonaldcampvirus|Segzyvirus|Akiravirus|Buchananvirus|Caminolopintovirus|Cedarrivervirus|Saltrevirus|Shuimuvirus|Swiduovirus
NC_054640.1	Salmonella phage Segz_1	75	True	48.285	Duplodnaviria	Duplodnaviria	Heunggongvirae	Heunggongvirae	Uroviricota	Uroviricota	Caudoviricetes	Caudoviricetes		novel_order_21_of_Caudoviricetes		novel_family_10_of_novel_order_21_of_Caudoviricetes		novel_subfamily_2_of_novel_family_10_of_novel_order_21_of_Caudoviricetes	Segzyvirus	Skatevirus|Deseoctovirus|Macdonaldcampvirus|Segzyvirus|Akiravirus|Buchananvirus|Caminolopintovirus|Cedarrivervirus|Saltrevirus|Shuimuvirus|Swiduovirus
NC_054641.1	Salmonella virus KFS-SE2	85	True	48.608	Duplodnaviria	Duplodnaviria	Heunggongvirae	Heunggongvirae	Uroviricota	Uroviricota	Caudoviricetes	Caudoviricetes		novel_order_21_of_Caudoviricetes		novel_family_10_of_novel_order_21_of_Caudoviricetes		novel_subfamily_2_of_novel_family_10_of_novel_order_21_of_Caudoviricetes	Skatevirus	Skatevirus|Deseoctovirus|Macdonaldcampvirus|Segzyvirus|Akiravirus|Buchananvirus|Caminolopintovirus|Cedarrivervirus|Saltrevirus|Shuimuvirus|Swiduovirus
NC_054642.1	Salmonella phage Seszw_1	72	True	45.881	Duplodnaviria	Duplodnaviria	Heunggongvirae	Heunggongvirae	Uroviricota	Uroviricota	Caudoviricetes	Caudoviricetes		novel_order_21_of_Caudoviricetes		novel_family_10_of_novel_order_21_of_Caudoviricetes		novel_subfamily_2_of_novel_family_10_of_novel_order_21_of_Caudoviricetes	Skatevirus	Skatevirus|Deseoctovirus|Macdonaldcampvirus|Segzyvirus|Akiravirus|Buchananvirus|Caminolopintovirus|Cedarrivervirus|Saltrevirus|Shuimuvirus|Swiduovirus
NC_054643.1	Salmonella phage SeSz-2	78	True	45.049	Duplodnaviria	Duplodnaviria	Heunggongvirae	Heunggongvirae	Uroviricota	Uroviricota	Caudoviricetes	Caudoviricetes		novel_order_21_of_Caudoviricetes		novel_family_10_of_novel_order_21_of_Caudoviricetes		novel_subfamily_2_of_novel_family_10_of_novel_order_21_of_Caudoviricetes	Skatevirus	Skatevirus|Deseoctovirus|Macdonaldcampvirus|Segzyvirus|Akiravirus|Buchananvirus|Caminolopintovirus|Cedarrivervirus|Saltrevirus|Shuimuvirus|Swiduovirus
NC_054644.1	Salmonella virus VSt472	82	True	46.905	Duplodnaviria	Duplodnaviria	Heunggongvirae	Heunggongvirae	Uroviricota	Uroviricota	Caudoviricetes	Caudoviricetes		novel_order_21_of_Caudoviricetes		novel_family_10_of_novel_order_21_of_Caudoviricetes		novel_subfamily_2_of_novel_family_10_of_novel_order_21_of_Caudoviricetes	Skatevirus	Skatevirus|Deseoctovirus|Macdonaldcampvirus|Segzyvirus|Akiravirus|Buchananvirus|Caminolopintovirus|Cedarrivervirus|Saltrevirus|Shuimuvirus|Swiduovirus
NC_054645.1	Salmonella phage LPST10	87	True	47.657	Duplodnaviria	Duplodnaviria	Heunggongvirae	Heunggongvirae	Uroviricota	Uroviricota	Caudoviricetes	Caudoviricetes		novel_order_21_of_Caudoviricetes		novel_family_10_of_novel_order_21_of_Caudoviricetes		novel_subfamily_2_of_novel_family_10_of_novel_order_21_of_Caudoviricetes	Skatevirus	Skatevirus|Deseoctovirus|Macdonaldcampvirus|Segzyvirus|Akiravirus|Buchananvirus|Caminolopintovirus|Cedarrivervirus|Saltrevirus|Shuimuvirus|Swiduovirus
NC_054646.1	Salmonella phage VB_StyS_BS5	83	True	47.604	Duplodnaviria	Duplodnaviria	Heunggongvirae	Heunggongvirae	Uroviricota	Uroviricota	Caudoviricetes	Caudoviricetes		novel_order_21_of_Caudoviricetes		novel_family_10_of_novel_order_21_of_Caudoviricetes		novel_subfamily_2_of_novel_family_10_of_novel_order_21_of_Caudoviricetes	Skatevirus	Skatevirus|Deseoctovirus|Macdonaldcampvirus|Segzyvirus|Akiravirus|Buchananvirus|Caminolopintovirus|Cedarrivervirus|Saltrevirus|Shuimuvirus|Swiduovirus
NC_054647.1	Salmonella phage Akira	85	True	45.367	Duplodnaviria	Duplodnaviria	Heunggongvirae	Heunggongvirae	Uroviricota	Uroviricota	Caudoviricetes	Caudoviricetes		novel_order_21_of_Caudoviricetes		novel_family_10_of_novel_order_21_of_Caudoviricetes		novel_subfamily_2_of_novel_family_10_of_novel_order_21_of_Caudoviricetes	Akiravirus	Skatevirus|Deseoctovirus|Macdonaldcampvirus|Segzyvirus|Akiravirus|Buchananvirus|Caminolopintovirus|Cedarrivervirus|Saltrevirus|Shuimuvirus|Swiduovirus
NC_054648.1	Salmonella phage vB_Se_STGO-35-1	88	True	47.483	Duplodnaviria	Duplodnaviria	Heunggongvirae	Heunggongvirae	Uroviricota	Uroviricota	Caudoviricetes	Caudoviricetes		novel_order_21_of_Caudoviricetes		novel_family_10_of_novel_order_21_of_Caudoviricetes		novel_subfamily_2_of_novel_family_10_of_novel_order_21_of_Caudoviricetes	Caminolopintovirus	Skatevirus|Deseoctovirus|Macdonaldcampvirus|Segzyvirus|Akiravirus|Buchananvirus|Caminolopintovirus|Cedarrivervirus|Saltrevirus|Shuimuvirus|Swiduovirus
NC_054649.1	Escherichia phage vB_EcoS_swi2	88	True	47.611	Duplodnaviria	Duplodnaviria	Heunggongvirae	Heunggongvirae	Uroviricota	Uroviricota	Caudoviricetes	Caudoviricetes		novel_order_21_of_Caudoviricetes		novel_family_10_of_novel_order_21_of_Caudoviricetes		novel_subfamily_2_of_novel_family_10_of_novel_order_21_of_Caudoviricetes	Swiduovirus	Skatevirus|Deseoctovirus|Macdonaldcampvirus|Segzyvirus|Akiravirus|Buchananvirus|Caminolopintovirus|Cedarrivervirus|Saltrevirus|Shuimuvirus|Swiduovirus
NC_054650.1	Shigella phage DS8	79	True	44.605	Duplodnaviria	Duplodnaviria	Heunggongvirae	Heunggongvirae	Uroviricota	Uroviricota	Caudoviricetes	Caudoviricetes		novel_order_21_of_Caudoviricetes		novel_family_10_of_novel_order_21_of_Caudoviricetes		novel_subfamily_2_of_novel_family_10_of_novel_order_21_of_Caudoviricetes	Deseoctovirus	Skatevirus|Deseoctovirus|Macdonaldcampvirus|Segzyvirus|Akiravirus|Buchananvirus|Caminolopintovirus|Cedarrivervirus|Saltrevirus|Shuimuvirus|Swiduovirus
NC_054651.1	Escherichia phage C1	76	True	46.667	Duplodnaviria	Duplodnaviria	Heunggongvirae	Heunggongvirae	Uroviricota	Uroviricota	Caudoviricetes	Caudoviricetes		novel_order_21_of_Caudoviricetes		novel_family_10_of_novel_order_21_of_Caudoviricetes		novel_subfamily_2_of_novel_family_10_of_novel_order_21_of_Caudoviricetes	Deseoctovirus	Skatevirus|Deseoctovirus|Macdonaldcampvirus|Segzyvirus|Akiravirus|Buchananvirus|Caminolopintovirus|Cedarrivervirus|Saltrevirus|Shuimuvirus|Swiduovirus
NC_070846.1	Salmonella phage LPSTLL	80	True	47.243	Duplodnaviria	Duplodnaviria	Heunggongvirae	Heunggongvirae	Uroviricota	Uroviricota	Caudoviricetes	Caudoviricetes		novel_order_21_of_Caudoviricetes		novel_family_10_of_novel_order_21_of_Caudoviricetes		novel_subfamily_2_of_novel_family_10_of_novel_order_21_of_Caudoviricetes	Segzyvirus	Skatevirus|Deseoctovirus|Macdonaldcampvirus|Segzyvirus|Akiravirus|Buchananvirus|Caminolopintovirus|Cedarrivervirus|Saltrevirus|Shuimuvirus|Swiduovirus
NC_019541.1	Acinetobacter phage YMC/09/02/B1251	62	True	45.364	Duplodnaviria	Duplodnaviria	Heunggongvirae	Heunggongvirae	Uroviricota	Uroviricota	Caudoviricetes	Caudoviricetes		novel_order_21_of_Caudoviricetes		novel_family_11_of_novel_order_21_of_Caudoviricetes		novel_subfamily_0_of_novel_family_11_of_novel_order_21_of_Caudoviricetes	Vieuvirus	Vieuvirus
NC_041866.1	Acinetobacter phage YMC11/11/R3177	80	True	47.575	Duplodnaviria	Duplodnaviria	Heunggongvirae	Heunggongvirae	Uroviricota	Uroviricota	Caudoviricetes	Caudoviricetes		novel_order_21_of_Caudoviricetes		novel_family_11_of_novel_order_21_of_Caudoviricetes		novel_subfamily_0_of_novel_family_11_of_novel_order_21_of_Caudoviricetes	Vieuvirus	Vieuvirus
NC_031098.1	Acinetobacter phage vB_AbaS_TRS1	70	True	40.749	Duplodnaviria	Duplodnaviria	Heunggongvirae	Heunggongvirae	Uroviricota	Uroviricota	Caudoviricetes	Caudoviricetes		novel_order_21_of_Caudoviricetes		novel_family_11_of_novel_order_21_of_Caudoviricetes		novel_subfamily_0_of_novel_family_11_of_novel_order_21_of_Caudoviricetes		novel_genus_0_of_novel_subfamily_0_of_novel_family_11_of_novel_order_21_of_Caudoviricetes
MT104475.1	Pseudomonas phage MR15	94	True	51.347	Duplodnaviria	Duplodnaviria	Heunggongvirae	Heunggongvirae	Uroviricota	Uroviricota	Caudoviricetes	Caudoviricetes		novel_order_21_of_Caudoviricetes		novel_family_12_of_novel_order_21_of_Caudoviricetes		novel_subfamily_0_of_novel_family_12_of_novel_order_21_of_Caudoviricetes		novel_genus_0_of_novel_subfamily_0_of_novel_family_12_of_novel_order_21_of_Caudoviricetes
MZ868718.1	Pseudomonas phage psageK9	87	True	51.465	Duplodnaviria	Duplodnaviria	Heunggongvirae	Heunggongvirae	Uroviricota	Uroviricota	Caudoviricetes	Caudoviricetes		novel_order_21_of_Caudoviricetes		novel_family_12_of_novel_order_21_of_Caudoviricetes		novel_subfamily_0_of_novel_family_12_of_novel_order_21_of_Caudoviricetes		novel_genus_0_of_novel_subfamily_0_of_novel_family_12_of_novel_order_21_of_Caudoviricetes
NC_024365.1	Pseudomonas phage phiPSA1	52	True	51.09	Duplodnaviria	Duplodnaviria	Heunggongvirae	Heunggongvirae	Uroviricota	Uroviricota	Caudoviricetes	Caudoviricetes		novel_order_21_of_Caudoviricetes		novel_family_12_of_novel_order_21_of_Caudoviricetes		novel_subfamily_0_of_novel_family_12_of_novel_order_21_of_Caudoviricetes		novel_genus_0_of_novel_subfamily_0_of_novel_family_12_of_novel_order_21_of_Caudoviricetes
MW862109.1	Pseudomonas phage Medea1	87	True	58.919	Duplodnaviria	Duplodnaviria	Heunggongvirae	Heunggongvirae	Uroviricota	Uroviricota	Caudoviricetes	Caudoviricetes		novel_order_21_of_Caudoviricetes		novel_family_12_of_novel_order_21_of_Caudoviricetes		novel_subfamily_0_of_novel_family_12_of_novel_order_21_of_Caudoviricetes		novel_genus_1_of_novel_subfamily_0_of_novel_family_12_of_novel_order_21_of_Caudoviricetes
KU708004.1	Pseudomonas phage phiAH14a	95	True	55.06	Duplodnaviria	Duplodnaviria	Heunggongvirae	Heunggongvirae	Uroviricota	Uroviricota	Caudoviricetes	Caudoviricetes		novel_order_21_of_Caudoviricetes		novel_family_12_of_novel_order_21_of_Caudoviricetes		novel_subfamily_0_of_novel_family_12_of_novel_order_21_of_Caudoviricetes		novel_genus_2_of_novel_subfamily_0_of_novel_family_12_of_novel_order_21_of_Caudoviricetes
NC_019549.1	Liberibacter phage SC1	40	True	40.048	Duplodnaviria	Duplodnaviria	Heunggongvirae	Heunggongvirae	Uroviricota	Uroviricota	Caudoviricetes	Caudoviricetes		novel_order_21_of_Caudoviricetes		novel_family_13_of_novel_order_21_of_Caudoviricetes		novel_subfamily_0_of_novel_family_13_of_novel_order_21_of_Caudoviricetes		novel_genus_0_of_novel_subfamily_0_of_novel_family_13_of_novel_order_21_of_Caudoviricetes
NC_019550.1	Liberibacter phage SC2	47	True	38.997	Duplodnaviria	Duplodnaviria	Heunggongvirae	Heunggongvirae	Uroviricota	Uroviricota	Caudoviricetes	Caudoviricetes		novel_order_21_of_Caudoviricetes		novel_family_13_of_novel_order_21_of_Caudoviricetes		novel_subfamily_0_of_novel_family_13_of_novel_order_21_of_Caudoviricetes		novel_genus_0_of_novel_subfamily_0_of_novel_family_13_of_novel_order_21_of_Caudoviricetes
MF158037.1	Salmonella phage St162	62	True	42.701	Duplodnaviria	Duplodnaviria	Heunggongvirae	Heunggongvirae	Uroviricota	Uroviricota	Caudoviricetes	Caudoviricetes		novel_order_21_of_Caudoviricetes		novel_family_14_of_novel_order_21_of_Caudoviricetes	Guernseyvirinae	Guernseyvirinae	Kagunavirus	Cornellvirus|Kagunavirus
MH424444.1	Salmonella virus VSiP	73	True	43.11	Duplodnaviria	Duplodnaviria	Heunggongvirae	Heunggongvirae	Uroviricota	Uroviricota	Caudoviricetes	Caudoviricetes		novel_order_21_of_Caudoviricetes		novel_family_14_of_novel_order_21_of_Caudoviricetes	Guernseyvirinae	Guernseyvirinae	Cornellvirus	Cornellvirus|Kagunavirus
MK214385.1	Salmonella phage TS6	65	True	41.515	Duplodnaviria	Duplodnaviria	Heunggongvirae	Heunggongvirae	Uroviricota	Uroviricota	Caudoviricetes	Caudoviricetes		novel_order_21_of_Caudoviricetes		novel_family_14_of_novel_order_21_of_Caudoviricetes	Guernseyvirinae	Guernseyvirinae		Cornellvirus|Kagunavirus
MK479295.1	Salmonella phage vB_SenS_SE1	63	True	40.987	Duplodnaviria	Duplodnaviria	Heunggongvirae	Heunggongvirae	Uroviricota	Uroviricota	Caudoviricetes	Caudoviricetes		novel_order_21_of_Caudoviricetes		novel_family_14_of_novel_order_21_of_Caudoviricetes	Guernseyvirinae	Guernseyvirinae		Cornellvirus|Kagunavirus
MN070121.2	Salmonella phage Shemara	83	True	44.342	Duplodnaviria	Duplodnaviria	Heunggongvirae	Heunggongvirae	Uroviricota	Uroviricota	Caudoviricetes	Caudoviricetes		novel_order_21_of_Caudoviricetes		novel_family_14_of_novel_order_21_of_Caudoviricetes	Guernseyvirinae	Guernseyvirinae	Cornellvirus	Cornellvirus|Kagunavirus
MT012729.1	Salmonella phage vB_SenTO17	75	True	41.658	Duplodnaviria	Duplodnaviria	Heunggongvirae	Heunggongvirae	Uroviricota	Uroviricota	Caudoviricetes	Caudoviricetes		novel_order_21_of_Caudoviricetes		novel_family_14_of_novel_order_21_of_Caudoviricetes	Guernseyvirinae	Guernseyvirinae		Cornellvirus|Kagunavirus
MZ004649.1	Salmonella phage vB_STM-ZS	59	True	40.542	Duplodnaviria	Duplodnaviria	Heunggongvirae	Heunggongvirae	Uroviricota	Uroviricota	Caudoviricetes	Caudoviricetes		novel_order_21_of_Caudoviricetes		novel_family_14_of_novel_order_21_of_Caudoviricetes	Guernseyvirinae	Guernseyvirinae		Cornellvirus|Kagunavirus
NC_021775.1	Salmonella phage FSL SP-031	59	True	42.215	Duplodnaviria	Duplodnaviria	Heunggongvirae	Heunggongvirae	Uroviricota	Uroviricota	Caudoviricetes	Caudoviricetes		novel_order_21_of_Caudoviricetes		novel_family_14_of_novel_order_21_of_Caudoviricetes	Guernseyvirinae	Guernseyvirinae	Cornellvirus	Cornellvirus|Kagunavirus
ON720976.1	Salmonella phage GRNsp27	64	True	41.187	Duplodnaviria	Duplodnaviria	Heunggongvirae	Heunggongvirae	Uroviricota	Uroviricota	Caudoviricetes	Caudoviricetes		novel_order_21_of_Caudoviricetes		novel_family_14_of_novel_order_21_of_Caudoviricetes	Guernseyvirinae	Guernseyvirinae		Cornellvirus|Kagunavirus
KX649889.1	Salmonella phage SE-W109	63	True	42.147	Duplodnaviria	Duplodnaviria	Heunggongvirae	Heunggongvirae	Uroviricota	Uroviricota	Caudoviricetes	Caudoviricetes		novel_order_21_of_Caudoviricetes		novel_family_14_of_novel_order_21_of_Caudoviricetes	Guernseyvirinae	Guernseyvirinae	Jerseyvirus	Jerseyvirus
KY176369.1	Salmonella phage STP03	70	True	43.428	Duplodnaviria	Duplodnaviria	Heunggongvirae	Heunggongvirae	Uroviricota	Uroviricota	Caudoviricetes	Caudoviricetes		novel_order_21_of_Caudoviricetes		novel_family_14_of_novel_order_21_of_Caudoviricetes	Guernseyvirinae	Guernseyvirinae	Jerseyvirus	Jerseyvirus
KY379853.1	Salmonella phage LPSE1	59	True	41.854	Duplodnaviria	Duplodnaviria	Heunggongvirae	Heunggongvirae	Uroviricota	Uroviricota	Caudoviricetes	Caudoviricetes		novel_order_21_of_Caudoviricetes		novel_family_14_of_novel_order_21_of_Caudoviricetes	Guernseyvirinae	Guernseyvirinae	Jerseyvirus	Jerseyvirus
LC507823.1	Salmonella phage vB_StyS-sam	66	True	43.221	Duplodnaviria	Duplodnaviria	Heunggongvirae	Heunggongvirae	Uroviricota	Uroviricota	Caudoviricetes	Caudoviricetes		novel_order_21_of_Caudoviricetes		novel_family_14_of_novel_order_21_of_Caudoviricetes	Guernseyvirinae	Guernseyvirinae	Jerseyvirus	Jerseyvirus
MF431252.1	Salmonella phage vB_SenS_PVP-SE2	60	True	42.425	Duplodnaviria	Duplodnaviria	Heunggongvirae	Heunggongvirae	Uroviricota	Uroviricota	Caudoviricetes	Caudoviricetes		novel_order_21_of_Caudoviricetes		novel_family_14_of_novel_order_21_of_Caudoviricetes	Guernseyvirinae	Guernseyvirinae	Jerseyvirus	Jerseyvirus
MH370358.1	Salmonella phage S100	66	True	43.468	Duplodnaviria	Duplodnaviria	Heunggongvirae	Heunggongvirae	Uroviricota	Uroviricota	Caudoviricetes	Caudoviricetes		novel_order_21_of_Caudoviricetes		novel_family_14_of_novel_order_21_of_Caudoviricetes	Guernseyvirinae	Guernseyvirinae	Jerseyvirus	Jerseyvirus
MH370360.1	Salmonella phage S102	64	True	42.439	Duplodnaviria	Duplodnaviria	Heunggongvirae	Heunggongvirae	Uroviricota	Uroviricota	Caudoviricetes	Caudoviricetes		novel_order_21_of_Caudoviricetes		novel_family_14_of_novel_order_21_of_Caudoviricetes	Guernseyvirinae	Guernseyvirinae	Jerseyvirus	Jerseyvirus
MH424443.1	Salmonella virus VSe103	57	True	42.262	Duplodnaviria	Duplodnaviria	Heunggongvirae	Heunggongvirae	Uroviricota	Uroviricota	Caudoviricetes	Caudoviricetes		novel_order_21_of_Caudoviricetes		novel_family_14_of_novel_order_21_of_Caudoviricetes	Guernseyvirinae	Guernseyvirinae	Jerseyvirus	Jerseyvirus
MH424445.1	Salmonella virus VSt10	59	True	41.581	Duplodnaviria	Duplodnaviria	Heunggongvirae	Heunggongvirae	Uroviricota	Uroviricota	Caudoviricetes	Caudoviricetes		novel_order_21_of_Caudoviricetes		novel_family_14_of_novel_order_21_of_Caudoviricetes	Guernseyvirinae	Guernseyvirinae	Jerseyvirus	Jerseyvirus
MK578530.1	Salmonella phage vB_SenS_SB3	63	True	41.147	Duplodnaviria	Duplodnaviria	Heunggongvirae	Heunggongvirae	Uroviricota	Uroviricota	Caudoviricetes	Caudoviricetes		novel_order_21_of_Caudoviricetes		novel_family_14_of_novel_order_21_of_Caudoviricetes	Guernseyvirinae	Guernseyvirinae	Jerseyvirus	Jerseyvirus
MK931446.1	Salmonella phage Shelanagig	68	True	42.541	Duplodnaviria	Duplodnaviria	Heunggongvirae	Heunggongvirae	Uroviricota	Uroviricota	Caudoviricetes	Caudoviricetes		novel_order_21_of_Caudoviricetes		novel_family_14_of_novel_order_21_of_Caudoviricetes	Guernseyvirinae	Guernseyvirinae	Jerseyvirus	Jerseyvirus
MK972702.1	Salmonella phage SS5	67	True	41.392	Duplodnaviria	Duplodnaviria	Heunggongvirae	Heunggongvirae	Uroviricota	Uroviricota	Caudoviricetes	Caudoviricetes		novel_order_21_of_Caudoviricetes		novel_family_14_of_novel_order_21_of_Caudoviricetes	Guernseyvirinae	Guernseyvirinae	Jerseyvirus	Jerseyvirus
MN336264.1	Salmonella phage vB_SenS-EnJE1	54	True	42.894	Duplodnaviria	Duplodnaviria	Heunggongvirae	Heunggongvirae	Uroviricota	Uroviricota	Caudoviricetes	Caudoviricetes		novel_order_21_of_Caudoviricetes		novel_family_14_of_novel_order_21_of_Caudoviricetes	Guernseyvirinae	Guernseyvirinae	Jerseyvirus	Jerseyvirus
MN336265.1	Salmonella phage vB_SenS-EnJE6	67	True	43.129	Duplodnaviria	Duplodnaviria	Heunggongvirae	Heunggongvirae	Uroviricota	Uroviricota	Caudoviricetes	Caudoviricetes		novel_order_21_of_Caudoviricetes		novel_family_14_of_novel_order_21_of_Caudoviricetes	Guernseyvirinae	Guernseyvirinae	Jerseyvirus	Jerseyvirus
MN393078.1	Salmonella virus VSe101	60	True	41.757	Duplodnaviria	Duplodnaviria	Heunggongvirae	Heunggongvirae	Uroviricota	Uroviricota	Caudoviricetes	Caudoviricetes		novel_order_21_of_Caudoviricetes		novel_family_14_of_novel_order_21_of_Caudoviricetes	Guernseyvirinae	Guernseyvirinae	Jerseyvirus	Jerseyvirus
MT074430.1	Salmonella phage pink	71	True	43.203	Duplodnaviria	Duplodnaviria	Heunggongvirae	Heunggongvirae	Uroviricota	Uroviricota	Caudoviricetes	Caudoviricetes		novel_order_21_of_Caudoviricetes		novel_family_14_of_novel_order_21_of_Caudoviricetes	Guernseyvirinae	Guernseyvirinae	Jerseyvirus	Jerseyvirus
MT074431.1	Salmonella phage demigod	56	True	43.605	Duplodnaviria	Duplodnaviria	Heunggongvirae	Heunggongvirae	Uroviricota	Uroviricota	Caudoviricetes	Caudoviricetes		novel_order_21_of_Caudoviricetes		novel_family_14_of_novel_order_21_of_Caudoviricetes	Guernseyvirinae	Guernseyvirinae	Jerseyvirus	Jerseyvirus
MT074432.1	Salmonella phage dunkel	63	True	43.985	Duplodnaviria	Duplodnaviria	Heunggongvirae	Heunggongvirae	Uroviricota	Uroviricota	Caudoviricetes	Caudoviricetes		novel_order_21_of_Caudoviricetes		novel_family_14_of_novel_order_21_of_Caudoviricetes	Guernseyvirinae	Guernseyvirinae	Jerseyvirus	Jerseyvirus
MT074451.1	Salmonella phage wast	60	True	40.748	Duplodnaviria	Duplodnaviria	Heunggongvirae	Heunggongvirae	Uroviricota	Uroviricota	Caudoviricetes	Caudoviricetes		novel_order_21_of_Caudoviricetes		novel_family_14_of_novel_order_21_of_Caudoviricetes	Guernseyvirinae	Guernseyvirinae	Jerseyvirus	Jerseyvirus
MT074462.1	Salmonella phage templet	59	True	41.598	Duplodnaviria	Duplodnaviria	Heunggongvirae	Heunggongvirae	Uroviricota	Uroviricota	Caudoviricetes	Caudoviricetes		novel_order_21_of_Caudoviricetes		novel_family_14_of_novel_order_21_of_Caudoviricetes	Guernseyvirinae	Guernseyvirinae	Jerseyvirus	Jerseyvirus
MT074473.1	Salmonella phage blauehaus	61	True	41.993	Duplodnaviria	Duplodnaviria	Heunggongvirae	Heunggongvirae	Uroviricota	Uroviricota	Caudoviricetes	Caudoviricetes		novel_order_21_of_Caudoviricetes		novel_family_14_of_novel_order_21_of_Caudoviricetes	Guernseyvirinae	Guernseyvirinae	Jerseyvirus	Jerseyvirus
MT074481.1	Salmonella phage sidste	57	True	42.124	Duplodnaviria	Duplodnaviria	Heunggongvirae	Heunggongvirae	Uroviricota	Uroviricota	Caudoviricetes	Caudoviricetes		novel_order_21_of_Caudoviricetes		novel_family_14_of_novel_order_21_of_Caudoviricetes	Guernseyvirinae	Guernseyvirinae	Jerseyvirus	Jerseyvirus
MT074482.1	Salmonella phage horsemountain	59	True	42.375	Duplodnaviria	Duplodnaviria	Heunggongvirae	Heunggongvirae	Uroviricota	Uroviricota	Caudoviricetes	Caudoviricetes		novel_order_21_of_Caudoviricetes		novel_family_14_of_novel_order_21_of_Caudoviricetes	Guernseyvirinae	Guernseyvirinae	Jerseyvirus	Jerseyvirus
MT074483.1	Salmonella phage skrot	65	True	42.879	Duplodnaviria	Duplodnaviria	Heunggongvirae	Heunggongvirae	Uroviricota	Uroviricota	Caudoviricetes	Caudoviricetes		novel_order_21_of_Caudoviricetes		novel_family_14_of_novel_order_21_of_Caudoviricetes	Guernseyvirinae	Guernseyvirinae	Jerseyvirus	Jerseyvirus
MT074484.1	Salmonella phage celemicas	67	True	43.193	Duplodnaviria	Duplodnaviria	Heunggongvirae	Heunggongvirae	Uroviricota	Uroviricota	Caudoviricetes	Caudoviricetes		novel_order_21_of_Caudoviricetes		novel_family_14_of_novel_order_21_of_Caudoviricetes	Guernseyvirinae	Guernseyvirinae	Jerseyvirus	Jerseyvirus
MT653144.1	Salmonella phage 5sent1	58	True	43.76	Duplodnaviria	Duplodnaviria	Heunggongvirae	Heunggongvirae	Uroviricota	Uroviricota	Caudoviricetes	Caudoviricetes		novel_order_21_of_Caudoviricetes		novel_family_14_of_novel_order_21_of_Caudoviricetes	Guernseyvirinae	Guernseyvirinae	Jerseyvirus	Jerseyvirus
MT677933.1	Salmonella phage NBSal006	65	True	41.85	Duplodnaviria	Duplodnaviria	Heunggongvirae	Heunggongvirae	Uroviricota	Uroviricota	Caudoviricetes	Caudoviricetes		novel_order_21_of_Caudoviricetes		novel_family_14_of_novel_order_21_of_Caudoviricetes	Guernseyvirinae	Guernseyvirinae	Jerseyvirus	Jerseyvirus
MT677934.1	Salmonella phage NBSal007	57	True	43.747	Duplodnaviria	Duplodnaviria	Heunggongvirae	Heunggongvirae	Uroviricota	Uroviricota	Caudoviricetes	Caudoviricetes		novel_order_21_of_Caudoviricetes		novel_family_14_of_novel_order_21_of_Caudoviricetes	Guernseyvirinae	Guernseyvirinae	Jerseyvirus	Jerseyvirus
MT740291.1	Salmonella phage SHWT1	53	True	40.629	Duplodnaviria	Duplodnaviria	Heunggongvirae	Heunggongvirae	Uroviricota	Uroviricota	Caudoviricetes	Caudoviricetes		novel_order_21_of_Caudoviricetes		novel_family_14_of_novel_order_21_of_Caudoviricetes	Guernseyvirinae	Guernseyvirinae	Jerseyvirus	Jerseyvirus
MW201959.1	Salmonella phage SLMP1	57	True	40.781	Duplodnaviria	Duplodnaviria	Heunggongvirae	Heunggongvirae	Uroviricota	Uroviricota	Caudoviricetes	Caudoviricetes		novel_order_21_of_Caudoviricetes		novel_family_14_of_novel_order_21_of_Caudoviricetes	Guernseyvirinae	Guernseyvirinae	Jerseyvirus	Jerseyvirus
MW355461.1	Salmonella phage vB_SenS_ER1	65	True	42.847	Duplodnaviria	Duplodnaviria	Heunggongvirae	Heunggongvirae	Uroviricota	Uroviricota	Caudoviricetes	Caudoviricetes		novel_order_21_of_Caudoviricetes		novel_family_14_of_novel_order_21_of_Caudoviricetes	Guernseyvirinae	Guernseyvirinae	Jerseyvirus	Jerseyvirus
MW355463.1	Salmonella phage vB_SenS_ER21	60	True	42.503	Duplodnaviria	Duplodnaviria	Heunggongvirae	Heunggongvirae	Uroviricota	Uroviricota	Caudoviricetes	Caudoviricetes		novel_order_21_of_Caudoviricetes		novel_family_14_of_novel_order_21_of_Caudoviricetes	Guernseyvirinae	Guernseyvirinae	Jerseyvirus	Jerseyvirus
MW355465.1	Salmonella phage vB_SenS_ER23	60	True	43.125	Duplodnaviria	Duplodnaviria	Heunggongvirae	Heunggongvirae	Uroviricota	Uroviricota	Caudoviricetes	Caudoviricetes		novel_order_21_of_Caudoviricetes		novel_family_14_of_novel_order_21_of_Caudoviricetes	Guernseyvirinae	Guernseyvirinae	Jerseyvirus	Jerseyvirus
MW715619.1	Salmonella phage JD01	62	True	44.88	Duplodnaviria	Duplodnaviria	Heunggongvirae	Heunggongvirae	Uroviricota	Uroviricota	Caudoviricetes	Caudoviricetes		novel_order_21_of_Caudoviricetes		novel_family_14_of_novel_order_21_of_Caudoviricetes	Guernseyvirinae	Guernseyvirinae	Jerseyvirus	Jerseyvirus
MZ274225.1	Salmonella phage fmb-p1	46	True	40.731	Duplodnaviria	Duplodnaviria	Heunggongvirae	Heunggongvirae	Uroviricota	Uroviricota	Caudoviricetes	Caudoviricetes		novel_order_21_of_Caudoviricetes		novel_family_14_of_novel_order_21_of_Caudoviricetes	Guernseyvirinae	Guernseyvirinae	Jerseyvirus	Jerseyvirus
MZ955866.1	Salmonella phage vB_SenS_TUMS_E4	60	True	43.018	Duplodnaviria	Duplodnaviria	Heunggongvirae	Heunggongvirae	Uroviricota	Uroviricota	Caudoviricetes	Caudoviricetes		novel_order_21_of_Caudoviricetes		novel_family_14_of_novel_order_21_of_Caudoviricetes	Guernseyvirinae	Guernseyvirinae	Jerseyvirus	Jerseyvirus
NC_006940.2	Salmonella phage SS3e	58	True	40.793	Duplodnaviria	Duplodnaviria	Heunggongvirae	Heunggongvirae	Uroviricota	Uroviricota	Caudoviricetes	Caudoviricetes		novel_order_21_of_Caudoviricetes		novel_family_14_of_novel_order_21_of_Caudoviricetes	Guernseyvirinae	Guernseyvirinae	Jerseyvirus	Jerseyvirus
NC_009232.2	Salmonella phage SETP3	63	True	42.572	Duplodnaviria	Duplodnaviria	Heunggongvirae	Heunggongvirae	Uroviricota	Uroviricota	Caudoviricetes	Caudoviricetes		novel_order_21_of_Caudoviricetes		novel_family_14_of_novel_order_21_of_Caudoviricetes	Guernseyvirinae	Guernseyvirinae	Jerseyvirus	Jerseyvirus
NC_016763.1	Salmonella phage SE2	61	True	43.221	Duplodnaviria	Duplodnaviria	Heunggongvirae	Heunggongvirae	Uroviricota	Uroviricota	Caudoviricetes	Caudoviricetes		novel_order_21_of_Caudoviricetes		novel_family_14_of_novel_order_21_of_Caudoviricetes	Guernseyvirinae	Guernseyvirinae	Jerseyvirus	Jerseyvirus
NC_019539.1	Salmonella phage vB_SenS-Ent1	58	True	42.391	Duplodnaviria	Duplodnaviria	Heunggongvirae	Heunggongvirae	Uroviricota	Uroviricota	Caudoviricetes	Caudoviricetes		novel_order_21_of_Caudoviricetes		novel_family_14_of_novel_order_21_of_Caudoviricetes	Guernseyvirinae	Guernseyvirinae	Jerseyvirus	Jerseyvirus
NC_021317.1	Salmonella phage L13	28	True	21.248	Duplodnaviria	Duplodnaviria	Heunggongvirae	Heunggongvirae	Uroviricota	Uroviricota	Caudoviricetes	Caudoviricetes		novel_order_21_of_Caudoviricetes		novel_family_14_of_novel_order_21_of_Caudoviricetes	Guernseyvirinae	Guernseyvirinae	Jerseyvirus	Jerseyvirus
NC_021777.1	Salmonella phage Jersey	69	True	43.447	Duplodnaviria	Duplodnaviria	Heunggongvirae	Heunggongvirae	Uroviricota	Uroviricota	Caudoviricetes	Caudoviricetes		novel_order_21_of_Caudoviricetes		novel_family_14_of_novel_order_21_of_Caudoviricetes	Guernseyvirinae	Guernseyvirinae	Jerseyvirus	Jerseyvirus
NC_022752.1	Salmonella phage SETP13	69	True	42.665	Duplodnaviria	Duplodnaviria	Heunggongvirae	Heunggongvirae	Uroviricota	Uroviricota	Caudoviricetes	Caudoviricetes		novel_order_21_of_Caudoviricetes		novel_family_14_of_novel_order_21_of_Caudoviricetes	Guernseyvirinae	Guernseyvirinae	Jerseyvirus	Jerseyvirus
NC_022754.1	Salmonella phage SETP7	67	True	42.749	Duplodnaviria	Duplodnaviria	Heunggongvirae	Heunggongvirae	Uroviricota	Uroviricota	Caudoviricetes	Caudoviricetes		novel_order_21_of_Caudoviricetes		novel_family_14_of_novel_order_21_of_Caudoviricetes	Guernseyvirinae	Guernseyvirinae	Jerseyvirus	Jerseyvirus
NC_023608.1	Salmonella phage vB_SenS-Ent2	56	True	42.093	Duplodnaviria	Duplodnaviria	Heunggongvirae	Heunggongvirae	Uroviricota	Uroviricota	Caudoviricetes	Caudoviricetes		novel_order_21_of_Caudoviricetes		novel_family_14_of_novel_order_21_of_Caudoviricetes	Guernseyvirinae	Guernseyvirinae	Jerseyvirus	Jerseyvirus
NC_024204.1	Salmonella phage vB_SenS-Ent3	60	True	42.764	Duplodnaviria	Duplodnaviria	Heunggongvirae	Heunggongvirae	Uroviricota	Uroviricota	Caudoviricetes	Caudoviricetes		novel_order_21_of_Caudoviricetes		novel_family_14_of_novel_order_21_of_Caudoviricetes	Guernseyvirinae	Guernseyvirinae	Jerseyvirus	Jerseyvirus
NC_026017.1	Salmonella phage LSPA1	58	True	41.88	Duplodnaviria	Duplodnaviria	Heunggongvirae	Heunggongvirae	Uroviricota	Uroviricota	Caudoviricetes	Caudoviricetes		novel_order_21_of_Caudoviricetes		novel_family_14_of_novel_order_21_of_Caudoviricetes	Guernseyvirinae	Guernseyvirinae	Jerseyvirus	Jerseyvirus
NC_028698.1	Salmonella phage f18SE	53	True	41.868	Duplodnaviria	Duplodnaviria	Heunggongvirae	Heunggongvirae	Uroviricota	Uroviricota	Caudoviricetes	Caudoviricetes		novel_order_21_of_Caudoviricetes		novel_family_14_of_novel_order_21_of_Caudoviricetes	Guernseyvirinae	Guernseyvirinae	Jerseyvirus	Jerseyvirus
NC_031021.1	Salmonella phage MA12	59	True	41.224	Duplodnaviria	Duplodnaviria	Heunggongvirae	Heunggongvirae	Uroviricota	Uroviricota	Caudoviricetes	Caudoviricetes		novel_order_21_of_Caudoviricetes		novel_family_14_of_novel_order_21_of_Caudoviricetes	Guernseyvirinae	Guernseyvirinae	Jerseyvirus	Jerseyvirus
NC_031925.1	Salmonella phage BPS11Q3	65	True	43.788	Duplodnaviria	Duplodnaviria	Heunggongvirae	Heunggongvirae	Uroviricota	Uroviricota	Caudoviricetes	Caudoviricetes		novel_order_21_of_Caudoviricetes		novel_family_14_of_novel_order_21_of_Caudoviricetes	Guernseyvirinae	Guernseyvirinae	Jerseyvirus	Jerseyvirus
NC_041991.1	Salmonella phage vB_SenS_AG11	66	True	41.546	Duplodnaviria	Duplodnaviria	Heunggongvirae	Heunggongvirae	Uroviricota	Uroviricota	Caudoviricetes	Caudoviricetes		novel_order_21_of_Caudoviricetes		novel_family_14_of_novel_order_21_of_Caudoviricetes	Guernseyvirinae	Guernseyvirinae	Jerseyvirus	Jerseyvirus
NC_041992.1	Salmonella phage wksl3	64	True	42.633	Duplodnaviria	Duplodnaviria	Heunggongvirae	Heunggongvirae	Uroviricota	Uroviricota	Caudoviricetes	Caudoviricetes		novel_order_21_of_Caudoviricetes		novel_family_14_of_novel_order_21_of_Caudoviricetes	Guernseyvirinae	Guernseyvirinae	Jerseyvirus	Jerseyvirus
NC_042065.1	Salmonella phage FSL SP-101	57	True	41.873	Duplodnaviria	Duplodnaviria	Heunggongvirae	Heunggongvirae	Uroviricota	Uroviricota	Caudoviricetes	Caudoviricetes		novel_order_21_of_Caudoviricetes		novel_family_14_of_novel_order_21_of_Caudoviricetes	Guernseyvirinae	Guernseyvirinae	Jerseyvirus	Jerseyvirus
NC_073212.1	Salmonella phage ZCSE9	65	True	42.689	Duplodnaviria	Duplodnaviria	Heunggongvirae	Heunggongvirae	Uroviricota	Uroviricota	Caudoviricetes	Caudoviricetes		novel_order_21_of_Caudoviricetes		novel_family_14_of_novel_order_21_of_Caudoviricetes	Guernseyvirinae	Guernseyvirinae	Jerseyvirus	Jerseyvirus
OK108608.1	Salmonella phage vB_SenS_S528	68	True	42.662	Duplodnaviria	Duplodnaviria	Heunggongvirae	Heunggongvirae	Uroviricota	Uroviricota	Caudoviricetes	Caudoviricetes		novel_order_21_of_Caudoviricetes		novel_family_14_of_novel_order_21_of_Caudoviricetes	Guernseyvirinae	Guernseyvirinae	Jerseyvirus	Jerseyvirus
OK108609.1	Salmonella phage vB_SenS_S532	66	True	43.62	Duplodnaviria	Duplodnaviria	Heunggongvirae	Heunggongvirae	Uroviricota	Uroviricota	Caudoviricetes	Caudoviricetes		novel_order_21_of_Caudoviricetes		novel_family_14_of_novel_order_21_of_Caudoviricetes	Guernseyvirinae	Guernseyvirinae	Jerseyvirus	Jerseyvirus
OK169616.1	Salmonella phage SGPC	62	True	42.345	Duplodnaviria	Duplodnaviria	Heunggongvirae	Heunggongvirae	Uroviricota	Uroviricota	Caudoviricetes	Caudoviricetes		novel_order_21_of_Caudoviricetes		novel_family_14_of_novel_order_21_of_Caudoviricetes	Guernseyvirinae	Guernseyvirinae	Jerseyvirus	Jerseyvirus
OL436139.1	Salmonella phage LP31	57	True	42.6	Duplodnaviria	Duplodnaviria	Heunggongvirae	Heunggongvirae	Uroviricota	Uroviricota	Caudoviricetes	Caudoviricetes		novel_order_21_of_Caudoviricetes		novel_family_14_of_novel_order_21_of_Caudoviricetes	Guernseyvirinae	Guernseyvirinae	Jerseyvirus	Jerseyvirus
OL519843.1	Salmonella phage vB_SenS_TUMS_E19	62	True	42.813	Duplodnaviria	Duplodnaviria	Heunggongvirae	Heunggongvirae	Uroviricota	Uroviricota	Caudoviricetes	Caudoviricetes		novel_order_21_of_Caudoviricetes		novel_family_14_of_novel_order_21_of_Caudoviricetes	Guernseyvirinae	Guernseyvirinae	Jerseyvirus	Jerseyvirus
OL770276.1	Salmonella phage vB_SalS-S10	62	True	43.324	Duplodnaviria	Duplodnaviria	Heunggongvirae	Heunggongvirae	Uroviricota	Uroviricota	Caudoviricetes	Caudoviricetes		novel_order_21_of_Caudoviricetes		novel_family_14_of_novel_order_21_of_Caudoviricetes	Guernseyvirinae	Guernseyvirinae	Jerseyvirus	Jerseyvirus
OM291373.1	Salmonella phage PBSE191	43	True	41.332	Duplodnaviria	Duplodnaviria	Heunggongvirae	Heunggongvirae	Uroviricota	Uroviricota	Caudoviricetes	Caudoviricetes		novel_order_21_of_Caudoviricetes		novel_family_14_of_novel_order_21_of_Caudoviricetes	Guernseyvirinae	Guernseyvirinae	Jerseyvirus	Jerseyvirus
OM339548.1	Salmonella phage F118P13	68	True	42.378	Duplodnaviria	Duplodnaviria	Heunggongvirae	Heunggongvirae	Uroviricota	Uroviricota	Caudoviricetes	Caudoviricetes		novel_order_21_of_Caudoviricetes		novel_family_14_of_novel_order_21_of_Caudoviricetes	Guernseyvirinae	Guernseyvirinae	Jerseyvirus	Jerseyvirus
ON409569.1	Salmonella phage CTH7	62	True	42.16	Duplodnaviria	Duplodnaviria	Heunggongvirae	Heunggongvirae	Uroviricota	Uroviricota	Caudoviricetes	Caudoviricetes		novel_order_21_of_Caudoviricetes		novel_family_14_of_novel_order_21_of_Caudoviricetes	Guernseyvirinae	Guernseyvirinae	Jerseyvirus	Jerseyvirus
ON720977.1	Salmonella phage GRNsp50	59	True	42.078	Duplodnaviria	Duplodnaviria	Heunggongvirae	Heunggongvirae	Uroviricota	Uroviricota	Caudoviricetes	Caudoviricetes		novel_order_21_of_Caudoviricetes		novel_family_14_of_novel_order_21_of_Caudoviricetes	Guernseyvirinae	Guernseyvirinae	Jerseyvirus	Jerseyvirus
ON996339.1	Salmonella phage T102	54	True	41.941	Duplodnaviria	Duplodnaviria	Heunggongvirae	Heunggongvirae	Uroviricota	Uroviricota	Caudoviricetes	Caudoviricetes		novel_order_21_of_Caudoviricetes		novel_family_14_of_novel_order_21_of_Caudoviricetes	Guernseyvirinae	Guernseyvirinae	Jerseyvirus	Jerseyvirus
OP389270.1	Salmonella phage MET_P1_001_43	76	True	43.205	Duplodnaviria	Duplodnaviria	Heunggongvirae	Heunggongvirae	Uroviricota	Uroviricota	Caudoviricetes	Caudoviricetes		novel_order_21_of_Caudoviricetes		novel_family_14_of_novel_order_21_of_Caudoviricetes	Guernseyvirinae	Guernseyvirinae	Jerseyvirus	Jerseyvirus
OP484850.1	Salmonella phage vB_SalP_LDW16	60	True	43.359	Duplodnaviria	Duplodnaviria	Heunggongvirae	Heunggongvirae	Uroviricota	Uroviricota	Caudoviricetes	Caudoviricetes		novel_order_21_of_Caudoviricetes		novel_family_14_of_novel_order_21_of_Caudoviricetes	Guernseyvirinae	Guernseyvirinae	Jerseyvirus	Jerseyvirus
OP745619.1	Salmonella phage F12013	59	True	43.628	Duplodnaviria	Duplodnaviria	Heunggongvirae	Heunggongvirae	Uroviricota	Uroviricota	Caudoviricetes	Caudoviricetes		novel_order_21_of_Caudoviricetes		novel_family_14_of_novel_order_21_of_Caudoviricetes	Guernseyvirinae	Guernseyvirinae	Jerseyvirus	Jerseyvirus
MH051334.1	Escherichia phage vB_EcoS-Ro145c2YLVW	71	True	42.145	Duplodnaviria	Duplodnaviria	Heunggongvirae	Heunggongvirae	Uroviricota	Uroviricota	Caudoviricetes	Caudoviricetes		novel_order_21_of_Caudoviricetes		novel_family_14_of_novel_order_21_of_Caudoviricetes	Guernseyvirinae	Guernseyvirinae	Kagunavirus	Kagunavirus
MK542015.1	Escherichia phage ZCEC5	72	True	43.372	Duplodnaviria	Duplodnaviria	Heunggongvirae	Heunggongvirae	Uroviricota	Uroviricota	Caudoviricetes	Caudoviricetes		novel_order_21_of_Caudoviricetes		novel_family_14_of_novel_order_21_of_Caudoviricetes	Guernseyvirinae	Guernseyvirinae	Kagunavirus	Kagunavirus
MN927225.1	Escherichia phage vB_EcoS_XY1	76	True	45.566	Duplodnaviria	Duplodnaviria	Heunggongvirae	Heunggongvirae	Uroviricota	Uroviricota	Caudoviricetes	Caudoviricetes		novel_order_21_of_Caudoviricetes		novel_family_14_of_novel_order_21_of_Caudoviricetes	Guernseyvirinae	Guernseyvirinae	Kagunavirus	Kagunavirus
MT711523.1	Escherichia phage vB_EcoS_fFiEco02	77	True	44.723	Duplodnaviria	Duplodnaviria	Heunggongvirae	Heunggongvirae	Uroviricota	Uroviricota	Caudoviricetes	Caudoviricetes		novel_order_21_of_Caudoviricetes		novel_family_14_of_novel_order_21_of_Caudoviricetes	Guernseyvirinae	Guernseyvirinae	Kagunavirus	Kagunavirus
MT711524.1	Escherichia phage vB_EcoS_fFiEco03	77	True	43.947	Duplodnaviria	Duplodnaviria	Heunggongvirae	Heunggongvirae	Uroviricota	Uroviricota	Caudoviricetes	Caudoviricetes		novel_order_21_of_Caudoviricetes		novel_family_14_of_novel_order_21_of_Caudoviricetes	Guernseyvirinae	Guernseyvirinae	Kagunavirus	Kagunavirus
MT711526.1	Escherichia phage vB_EcoS_fPoEco01	77	True	44.391	Duplodnaviria	Duplodnaviria	Heunggongvirae	Heunggongvirae	Uroviricota	Uroviricota	Caudoviricetes	Caudoviricetes		novel_order_21_of_Caudoviricetes		novel_family_14_of_novel_order_21_of_Caudoviricetes	Guernseyvirinae	Guernseyvirinae	Kagunavirus	Kagunavirus
MZ234010.1	Escherichia phage vB_EcoS-22664BS2	86	True	45.176	Duplodnaviria	Duplodnaviria	Heunggongvirae	Heunggongvirae	Uroviricota	Uroviricota	Caudoviricetes	Caudoviricetes		novel_order_21_of_Caudoviricetes		novel_family_14_of_novel_order_21_of_Caudoviricetes	Guernseyvirinae	Guernseyvirinae	Kagunavirus	Kagunavirus
MZ576217.1	Escherichia phage vB_EcoS-phiEc3	80	True	45.288	Duplodnaviria	Duplodnaviria	Heunggongvirae	Heunggongvirae	Uroviricota	Uroviricota	Caudoviricetes	Caudoviricetes		novel_order_21_of_Caudoviricetes		novel_family_14_of_novel_order_21_of_Caudoviricetes	Guernseyvirinae	Guernseyvirinae	Kagunavirus	Kagunavirus
MZ832314.1	Escherichia phage 26	71	True	42.462	Duplodnaviria	Duplodnaviria	Heunggongvirae	Heunggongvirae	Uroviricota	Uroviricota	Caudoviricetes	Caudoviricetes		novel_order_21_of_Caudoviricetes		novel_family_14_of_novel_order_21_of_Caudoviricetes	Guernseyvirinae	Guernseyvirinae	Kagunavirus	Kagunavirus
NC_027993.1	Escherichia phage K1G	52	True	43.587	Duplodnaviria	Duplodnaviria	Heunggongvirae	Heunggongvirae	Uroviricota	Uroviricota	Caudoviricetes	Caudoviricetes		novel_order_21_of_Caudoviricetes		novel_family_14_of_novel_order_21_of_Caudoviricetes	Guernseyvirinae	Guernseyvirinae	Kagunavirus	Kagunavirus
NC_027994.1	Escherichia phage K1H	50	True	41.632	Duplodnaviria	Duplodnaviria	Heunggongvirae	Heunggongvirae	Uroviricota	Uroviricota	Caudoviricetes	Caudoviricetes		novel_order_21_of_Caudoviricetes		novel_family_14_of_novel_order_21_of_Caudoviricetes	Guernseyvirinae	Guernseyvirinae	Kagunavirus	Kagunavirus
NC_041897.1	Escherichia phage K1ind1	51	True	42.292	Duplodnaviria	Duplodnaviria	Heunggongvirae	Heunggongvirae	Uroviricota	Uroviricota	Caudoviricetes	Caudoviricetes		novel_order_21_of_Caudoviricetes		novel_family_14_of_novel_order_21_of_Caudoviricetes	Guernseyvirinae	Guernseyvirinae	Kagunavirus	Kagunavirus
NC_041898.1	Escherichia phage K1ind2	48	True	42.765	Duplodnaviria	Duplodnaviria	Heunggongvirae	Heunggongvirae	Uroviricota	Uroviricota	Caudoviricetes	Caudoviricetes		novel_order_21_of_Caudoviricetes		novel_family_14_of_novel_order_21_of_Caudoviricetes	Guernseyvirinae	Guernseyvirinae	Kagunavirus	Kagunavirus
NC_042084.1	Escherichia phage VB_EcoS-Golestan	78	True	44.829	Duplodnaviria	Duplodnaviria	Heunggongvirae	Heunggongvirae	Uroviricota	Uroviricota	Caudoviricetes	Caudoviricetes		novel_order_21_of_Caudoviricetes		novel_family_14_of_novel_order_21_of_Caudoviricetes	Guernseyvirinae	Guernseyvirinae	Kagunavirus	Kagunavirus
NC_048181.1	Raoultella phage RP180	64	True	44.851	Duplodnaviria	Duplodnaviria	Heunggongvirae	Heunggongvirae	Uroviricota	Uroviricota	Caudoviricetes	Caudoviricetes		novel_order_21_of_Caudoviricetes		novel_family_14_of_novel_order_21_of_Caudoviricetes	Guernseyvirinae	Guernseyvirinae	Kagunavirus	Kagunavirus
OK539620.1	Escherichia phage NTEC3	72	True	44.24	Duplodnaviria	Duplodnaviria	Heunggongvirae	Heunggongvirae	Uroviricota	Uroviricota	Caudoviricetes	Caudoviricetes		novel_order_21_of_Caudoviricetes		novel_family_14_of_novel_order_21_of_Caudoviricetes	Guernseyvirinae	Guernseyvirinae	Kagunavirus	Kagunavirus
OL539727.1	Escherichia virus fEg-Eco19	76	True	45.805	Duplodnaviria	Duplodnaviria	Heunggongvirae	Heunggongvirae	Uroviricota	Uroviricota	Caudoviricetes	Caudoviricetes		novel_order_21_of_Caudoviricetes		novel_family_14_of_novel_order_21_of_Caudoviricetes	Guernseyvirinae	Guernseyvirinae	Kagunavirus	Kagunavirus
ON391668.1	Escherichia phage SZH-1	81	True	43.969	Duplodnaviria	Duplodnaviria	Heunggongvirae	Heunggongvirae	Uroviricota	Uroviricota	Caudoviricetes	Caudoviricetes		novel_order_21_of_Caudoviricetes		novel_family_14_of_novel_order_21_of_Caudoviricetes	Guernseyvirinae	Guernseyvirinae	Kagunavirus	Kagunavirus
NC_028695.2	Enterobacter phage phiEap-2	62	True	40.491	Duplodnaviria	Duplodnaviria	Heunggongvirae	Heunggongvirae	Uroviricota	Uroviricota	Caudoviricetes	Caudoviricetes		novel_order_21_of_Caudoviricetes		novel_family_14_of_novel_order_21_of_Caudoviricetes	Guernseyvirinae	Guernseyvirinae		novel_genus_0_of_Guernseyvirinae
MW082583.1	Serratia phage Tsm2	60	True	39.799	Duplodnaviria	Duplodnaviria	Heunggongvirae	Heunggongvirae	Uroviricota	Uroviricota	Caudoviricetes	Caudoviricetes		novel_order_21_of_Caudoviricetes		novel_family_14_of_novel_order_21_of_Caudoviricetes	Guernseyvirinae	Guernseyvirinae		novel_genus_1_of_Guernseyvirinae
ON087563.1	Serratia phage vB_SmaM-Otaku	62	True	39.857	Duplodnaviria	Duplodnaviria	Heunggongvirae	Heunggongvirae	Uroviricota	Uroviricota	Caudoviricetes	Caudoviricetes		novel_order_21_of_Caudoviricetes		novel_family_14_of_novel_order_21_of_Caudoviricetes	Guernseyvirinae	Guernseyvirinae		novel_genus_1_of_Guernseyvirinae
NC_021563.1	Serratia phage Eta	69	True	42.724	Duplodnaviria	Duplodnaviria	Heunggongvirae	Heunggongvirae	Uroviricota	Uroviricota	Caudoviricetes	Caudoviricetes		novel_order_21_of_Caudoviricetes		novel_family_14_of_novel_order_21_of_Caudoviricetes		Guernseyvirinae		novel_genus_2_of_Guernseyvirinae
ON602745.1	Klebsiella phage VLCpiS11a	57	True	39.791	Duplodnaviria	Duplodnaviria	Heunggongvirae	Heunggongvirae	Uroviricota	Uroviricota	Caudoviricetes	Caudoviricetes		novel_order_21_of_Caudoviricetes		novel_family_14_of_novel_order_21_of_Caudoviricetes	Guernseyvirinae	Guernseyvirinae		novel_genus_3_of_Guernseyvirinae
LR597646.1	Escherichia phage Gluttony_ev152	59	True	44.825	Duplodnaviria	Duplodnaviria	Heunggongvirae	Heunggongvirae	Uroviricota	Uroviricota	Caudoviricetes	Caudoviricetes		novel_order_21_of_Caudoviricetes		novel_family_14_of_novel_order_21_of_Caudoviricetes		novel_subfamily_0_of_novel_family_14_of_novel_order_21_of_Caudoviricetes	Dhillonvirus	Dhillonvirus
LR990702.1	Escherichia phage vB_Eco_Maverick	57	True	42.624	Duplodnaviria	Duplodnaviria	Heunggongvirae	Heunggongvirae	Uroviricota	Uroviricota	Caudoviricetes	Caudoviricetes		novel_order_21_of_Caudoviricetes		novel_family_14_of_novel_order_21_of_Caudoviricetes		novel_subfamily_0_of_novel_family_14_of_novel_order_21_of_Caudoviricetes	Dhillonvirus	Dhillonvirus
LT960609.1	Escherichia phage SECphi18		True	44.798	Duplodnaviria	Duplodnaviria	Heunggongvirae	Heunggongvirae	Uroviricota	Uroviricota	Caudoviricetes	Caudoviricetes		novel_order_21_of_Caudoviricetes		novel_family_14_of_novel_order_21_of_Caudoviricetes		novel_subfamily_0_of_novel_family_14_of_novel_order_21_of_Caudoviricetes	Dhillonvirus	Dhillonvirus
MG581355.1	Escherichia phage B2	65	True	44.283	Duplodnaviria	Duplodnaviria	Heunggongvirae	Heunggongvirae	Uroviricota	Uroviricota	Caudoviricetes	Caudoviricetes		novel_order_21_of_Caudoviricetes		novel_family_14_of_novel_order_21_of_Caudoviricetes		novel_subfamily_0_of_novel_family_14_of_novel_order_21_of_Caudoviricetes	Dhillonvirus	Dhillonvirus
MK138527.1	Escherichia phage vB_EcoS_PNS1	57	True	43.945	Duplodnaviria	Duplodnaviria	Heunggongvirae	Heunggongvirae	Uroviricota	Uroviricota	Caudoviricetes	Caudoviricetes		novel_order_21_of_Caudoviricetes		novel_family_14_of_novel_order_21_of_Caudoviricetes		novel_subfamily_0_of_novel_family_14_of_novel_order_21_of_Caudoviricetes	Dhillonvirus	Dhillonvirus
MK373789.1	Escherichia phage vB_EcoS_PTXU06	63	True	45.904	Duplodnaviria	Duplodnaviria	Heunggongvirae	Heunggongvirae	Uroviricota	Uroviricota	Caudoviricetes	Caudoviricetes		novel_order_21_of_Caudoviricetes		novel_family_14_of_novel_order_21_of_Caudoviricetes		novel_subfamily_0_of_novel_family_14_of_novel_order_21_of_Caudoviricetes	Dhillonvirus	Dhillonvirus
MK373790.1	Escherichia phage vB_EcoS_WF5505	67	True	47.082	Duplodnaviria	Duplodnaviria	Heunggongvirae	Heunggongvirae	Uroviricota	Uroviricota	Caudoviricetes	Caudoviricetes		novel_order_21_of_Caudoviricetes		novel_family_14_of_novel_order_21_of_Caudoviricetes		novel_subfamily_0_of_novel_family_14_of_novel_order_21_of_Caudoviricetes	Dhillonvirus	Dhillonvirus
MK373791.1	Escherichia phage vB_EcoS_WFI	61	True	45.536	Duplodnaviria	Duplodnaviria	Heunggongvirae	Heunggongvirae	Uroviricota	Uroviricota	Caudoviricetes	Caudoviricetes		novel_order_21_of_Caudoviricetes		novel_family_14_of_novel_order_21_of_Caudoviricetes		novel_subfamily_0_of_novel_family_14_of_novel_order_21_of_Caudoviricetes	Dhillonvirus	Dhillonvirus
MK728541.1	Escherichia phage CEC_Kaz_2018	65	True	44.283	Duplodnaviria	Duplodnaviria	Heunggongvirae	Heunggongvirae	Uroviricota	Uroviricota	Caudoviricetes	Caudoviricetes		novel_order_21_of_Caudoviricetes		novel_family_14_of_novel_order_21_of_Caudoviricetes		novel_subfamily_0_of_novel_family_14_of_novel_order_21_of_Caudoviricetes	Dhillonvirus	Dhillonvirus
MN850575.1	Escherichia phage rolling	60	True	46.017	Duplodnaviria	Duplodnaviria	Heunggongvirae	Heunggongvirae	Uroviricota	Uroviricota	Caudoviricetes	Caudoviricetes		novel_order_21_of_Caudoviricetes		novel_family_14_of_novel_order_21_of_Caudoviricetes		novel_subfamily_0_of_novel_family_14_of_novel_order_21_of_Caudoviricetes	Dhillonvirus	Dhillonvirus
MN850589.1	Escherichia phage welsh	58	True	45.207	Duplodnaviria	Duplodnaviria	Heunggongvirae	Heunggongvirae	Uroviricota	Uroviricota	Caudoviricetes	Caudoviricetes		novel_order_21_of_Caudoviricetes		novel_family_14_of_novel_order_21_of_Caudoviricetes		novel_subfamily_0_of_novel_family_14_of_novel_order_21_of_Caudoviricetes	Dhillonvirus	Dhillonvirus
MN850628.1	Escherichia phage bob	59	True	45.256	Duplodnaviria	Duplodnaviria	Heunggongvirae	Heunggongvirae	Uroviricota	Uroviricota	Caudoviricetes	Caudoviricetes		novel_order_21_of_Caudoviricetes		novel_family_14_of_novel_order_21_of_Caudoviricetes		novel_subfamily_0_of_novel_family_14_of_novel_order_21_of_Caudoviricetes	Dhillonvirus	Dhillonvirus
MN850629.1	Escherichia phage mckay	62	True	44.443	Duplodnaviria	Duplodnaviria	Heunggongvirae	Heunggongvirae	Uroviricota	Uroviricota	Caudoviricetes	Caudoviricetes		novel_order_21_of_Caudoviricetes		novel_family_14_of_novel_order_21_of_Caudoviricetes		novel_subfamily_0_of_novel_family_14_of_novel_order_21_of_Caudoviricetes	Dhillonvirus	Dhillonvirus
MN850650.1	Escherichia phage jat	58	True	44.417	Duplodnaviria	Duplodnaviria	Heunggongvirae	Heunggongvirae	Uroviricota	Uroviricota	Caudoviricetes	Caudoviricetes		novel_order_21_of_Caudoviricetes		novel_family_14_of_novel_order_21_of_Caudoviricetes		novel_subfamily_0_of_novel_family_14_of_novel_order_21_of_Caudoviricetes	Dhillonvirus	Dhillonvirus
MT478993.1	Escherichia phage vB_EcoS_011D5	65	True	45.204	Duplodnaviria	Duplodnaviria	Heunggongvirae	Heunggongvirae	Uroviricota	Uroviricota	Caudoviricetes	Caudoviricetes		novel_order_21_of_Caudoviricetes		novel_family_14_of_novel_order_21_of_Caudoviricetes		novel_subfamily_0_of_novel_family_14_of_novel_order_21_of_Caudoviricetes	Dhillonvirus	Dhillonvirus
MT884014.1	Escherichia phage vb_EcoS_bov22_1	61	True	44.612	Duplodnaviria	Duplodnaviria	Heunggongvirae	Heunggongvirae	Uroviricota	Uroviricota	Caudoviricetes	Caudoviricetes		novel_order_21_of_Caudoviricetes		novel_family_14_of_novel_order_21_of_Caudoviricetes		novel_subfamily_0_of_novel_family_14_of_novel_order_21_of_Caudoviricetes	Dhillonvirus	Dhillonvirus
MW749005.1	Escherichia phage vB_EcoS_Sponge	63	True	44.887	Duplodnaviria	Duplodnaviria	Heunggongvirae	Heunggongvirae	Uroviricota	Uroviricota	Caudoviricetes	Caudoviricetes		novel_order_21_of_Caudoviricetes		novel_family_14_of_novel_order_21_of_Caudoviricetes		novel_subfamily_0_of_novel_family_14_of_novel_order_21_of_Caudoviricetes	Dhillonvirus	Dhillonvirus
MW822006.1	Escherichia phage BF9	56	True	44.963	Duplodnaviria	Duplodnaviria	Heunggongvirae	Heunggongvirae	Uroviricota	Uroviricota	Caudoviricetes	Caudoviricetes		novel_order_21_of_Caudoviricetes		novel_family_14_of_novel_order_21_of_Caudoviricetes		novel_subfamily_0_of_novel_family_14_of_novel_order_21_of_Caudoviricetes	Dhillonvirus	Dhillonvirus
MW862804.1	Escherichia phage UAE_MI-01	63	True	44.281	Duplodnaviria	Duplodnaviria	Heunggongvirae	Heunggongvirae	Uroviricota	Uroviricota	Caudoviricetes	Caudoviricetes		novel_order_21_of_Caudoviricetes		novel_family_14_of_novel_order_21_of_Caudoviricetes		novel_subfamily_0_of_novel_family_14_of_novel_order_21_of_Caudoviricetes	Dhillonvirus	Dhillonvirus
MZ234016.1	Escherichia phage vB_EcoS-101114BS4	71	True	45.251	Duplodnaviria	Duplodnaviria	Heunggongvirae	Heunggongvirae	Uroviricota	Uroviricota	Caudoviricetes	Caudoviricetes		novel_order_21_of_Caudoviricetes		novel_family_14_of_novel_order_21_of_Caudoviricetes		novel_subfamily_0_of_novel_family_14_of_novel_order_21_of_Caudoviricetes	Dhillonvirus	Dhillonvirus
MZ234029.1	Escherichia phage vB_EcoS-CHD5UKE2	69	True	45.243	Duplodnaviria	Duplodnaviria	Heunggongvirae	Heunggongvirae	Uroviricota	Uroviricota	Caudoviricetes	Caudoviricetes		novel_order_21_of_Caudoviricetes		novel_family_14_of_novel_order_21_of_Caudoviricetes		novel_subfamily_0_of_novel_family_14_of_novel_order_21_of_Caudoviricetes	Dhillonvirus	Dhillonvirus
MZ501070.1	Escherichia phage GeorgBuechner	64	True	44.295	Duplodnaviria	Duplodnaviria	Heunggongvirae	Heunggongvirae	Uroviricota	Uroviricota	Caudoviricetes	Caudoviricetes		novel_order_21_of_Caudoviricetes		novel_family_14_of_novel_order_21_of_Caudoviricetes		novel_subfamily_0_of_novel_family_14_of_novel_order_21_of_Caudoviricetes	Dhillonvirus	Dhillonvirus
MZ501088.1	Escherichia phage KarlBarth	65	True	43.104	Duplodnaviria	Duplodnaviria	Heunggongvirae	Heunggongvirae	Uroviricota	Uroviricota	Caudoviricetes	Caudoviricetes		novel_order_21_of_Caudoviricetes		novel_family_14_of_novel_order_21_of_Caudoviricetes		novel_subfamily_0_of_novel_family_14_of_novel_order_21_of_Caudoviricetes	Dhillonvirus	Dhillonvirus
MZ501095.1	Escherichia phage Oekolampad	65	True	44.882	Duplodnaviria	Duplodnaviria	Heunggongvirae	Heunggongvirae	Uroviricota	Uroviricota	Caudoviricetes	Caudoviricetes		novel_order_21_of_Caudoviricetes		novel_family_14_of_novel_order_21_of_Caudoviricetes		novel_subfamily_0_of_novel_family_14_of_novel_order_21_of_Caudoviricetes	Dhillonvirus	Dhillonvirus
MZ501097.1	Escherichia phage PaulFeyerabend	64	True	44.55	Duplodnaviria	Duplodnaviria	Heunggongvirae	Heunggongvirae	Uroviricota	Uroviricota	Caudoviricetes	Caudoviricetes		novel_order_21_of_Caudoviricetes		novel_family_14_of_novel_order_21_of_Caudoviricetes		novel_subfamily_0_of_novel_family_14_of_novel_order_21_of_Caudoviricetes	Dhillonvirus	Dhillonvirus
MZ501107.1	Escherichia phage TheodorHerzl	63	True	43.627	Duplodnaviria	Duplodnaviria	Heunggongvirae	Heunggongvirae	Uroviricota	Uroviricota	Caudoviricetes	Caudoviricetes		novel_order_21_of_Caudoviricetes		novel_family_14_of_novel_order_21_of_Caudoviricetes		novel_subfamily_0_of_novel_family_14_of_novel_order_21_of_Caudoviricetes	Dhillonvirus	Dhillonvirus
NC_012223.2	Escherichia phage SSL-2009a	67	True	44.899	Duplodnaviria	Duplodnaviria	Heunggongvirae	Heunggongvirae	Uroviricota	Uroviricota	Caudoviricetes	Caudoviricetes		novel_order_21_of_Caudoviricetes		novel_family_14_of_novel_order_21_of_Caudoviricetes		novel_subfamily_0_of_novel_family_14_of_novel_order_21_of_Caudoviricetes	Dhillonvirus	Dhillonvirus
NC_013600.1	Sodalis phage SO-1	59	True	45.169	Duplodnaviria	Duplodnaviria	Heunggongvirae	Heunggongvirae	Uroviricota	Uroviricota	Caudoviricetes	Caudoviricetes		novel_order_21_of_Caudoviricetes		novel_family_14_of_novel_order_21_of_Caudoviricetes		novel_subfamily_0_of_novel_family_14_of_novel_order_21_of_Caudoviricetes	Dhillonvirus	Dhillonvirus
NC_016566.1	Shigella phage EP23	57	True	44.077	Duplodnaviria	Duplodnaviria	Heunggongvirae	Heunggongvirae	Uroviricota	Uroviricota	Caudoviricetes	Caudoviricetes		novel_order_21_of_Caudoviricetes		novel_family_14_of_novel_order_21_of_Caudoviricetes		novel_subfamily_0_of_novel_family_14_of_novel_order_21_of_Caudoviricetes	Dhillonvirus	Dhillonvirus
NC_019419.2	Escherichia phage JL1	60	True	43.457	Duplodnaviria	Duplodnaviria	Heunggongvirae	Heunggongvirae	Uroviricota	Uroviricota	Caudoviricetes	Caudoviricetes		novel_order_21_of_Caudoviricetes		novel_family_14_of_novel_order_21_of_Caudoviricetes		novel_subfamily_0_of_novel_family_14_of_novel_order_21_of_Caudoviricetes	Dhillonvirus	Dhillonvirus
NC_019724.1	Escherichia phage HK578	60	True	43.741	Duplodnaviria	Duplodnaviria	Heunggongvirae	Heunggongvirae	Uroviricota	Uroviricota	Caudoviricetes	Caudoviricetes		novel_order_21_of_Caudoviricetes		novel_family_14_of_novel_order_21_of_Caudoviricetes		novel_subfamily_0_of_novel_family_14_of_novel_order_21_of_Caudoviricetes	Dhillonvirus	Dhillonvirus
NC_024783.1	Escherichia phage EK99P-1	62	True	44.332	Duplodnaviria	Duplodnaviria	Heunggongvirae	Heunggongvirae	Uroviricota	Uroviricota	Caudoviricetes	Caudoviricetes		novel_order_21_of_Caudoviricetes		novel_family_14_of_novel_order_21_of_Caudoviricetes		novel_subfamily_0_of_novel_family_14_of_novel_order_21_of_Caudoviricetes	Dhillonvirus	Dhillonvirus
NC_027383.1	Escherichia phage YD-2008.s	62	True	44.613	Duplodnaviria	Duplodnaviria	Heunggongvirae	Heunggongvirae	Uroviricota	Uroviricota	Caudoviricetes	Caudoviricetes		novel_order_21_of_Caudoviricetes		novel_family_14_of_novel_order_21_of_Caudoviricetes		novel_subfamily_0_of_novel_family_14_of_novel_order_21_of_Caudoviricetes	Dhillonvirus	Dhillonvirus
NC_028901.1	Escherichia phage slur05	58	True	43.9	Duplodnaviria	Duplodnaviria	Heunggongvirae	Heunggongvirae	Uroviricota	Uroviricota	Caudoviricetes	Caudoviricetes		novel_order_21_of_Caudoviricetes		novel_family_14_of_novel_order_21_of_Caudoviricetes		novel_subfamily_0_of_novel_family_14_of_novel_order_21_of_Caudoviricetes	Dhillonvirus	Dhillonvirus
NC_031081.1	Escherichia phage Envy	62	True	45.206	Duplodnaviria	Duplodnaviria	Heunggongvirae	Heunggongvirae	Uroviricota	Uroviricota	Caudoviricetes	Caudoviricetes		novel_order_21_of_Caudoviricetes		novel_family_14_of_novel_order_21_of_Caudoviricetes		novel_subfamily_0_of_novel_family_14_of_novel_order_21_of_Caudoviricetes	Dhillonvirus	Dhillonvirus
NC_031113.1	Escherichia phage Gluttony	61	True	44.513	Duplodnaviria	Duplodnaviria	Heunggongvirae	Heunggongvirae	Uroviricota	Uroviricota	Caudoviricetes	Caudoviricetes		novel_order_21_of_Caudoviricetes		novel_family_14_of_novel_order_21_of_Caudoviricetes		novel_subfamily_0_of_novel_family_14_of_novel_order_21_of_Caudoviricetes	Dhillonvirus	Dhillonvirus
OK272474.1	Escherichia phage JLBYU60	62	True	44.804	Duplodnaviria	Duplodnaviria	Heunggongvirae	Heunggongvirae	Uroviricota	Uroviricota	Caudoviricetes	Caudoviricetes		novel_order_21_of_Caudoviricetes		novel_family_14_of_novel_order_21_of_Caudoviricetes		novel_subfamily_0_of_novel_family_14_of_novel_order_21_of_Caudoviricetes	Dhillonvirus	Dhillonvirus
OK272488.1	Escherichia phage JLBYU37	62	True	45.011	Duplodnaviria	Duplodnaviria	Heunggongvirae	Heunggongvirae	Uroviricota	Uroviricota	Caudoviricetes	Caudoviricetes		novel_order_21_of_Caudoviricetes		novel_family_14_of_novel_order_21_of_Caudoviricetes		novel_subfamily_0_of_novel_family_14_of_novel_order_21_of_Caudoviricetes	Dhillonvirus	Dhillonvirus
OK310514.1	Escherichia phage ZCEC10	77	True	44.776	Duplodnaviria	Duplodnaviria	Heunggongvirae	Heunggongvirae	Uroviricota	Uroviricota	Caudoviricetes	Caudoviricetes		novel_order_21_of_Caudoviricetes		novel_family_14_of_novel_order_21_of_Caudoviricetes		novel_subfamily_0_of_novel_family_14_of_novel_order_21_of_Caudoviricetes	Dhillonvirus	Dhillonvirus
OK499985.1	Escherichia phage vB_EcoD_Over9000	64	True	44.583	Duplodnaviria	Duplodnaviria	Heunggongvirae	Heunggongvirae	Uroviricota	Uroviricota	Caudoviricetes	Caudoviricetes		novel_order_21_of_Caudoviricetes		novel_family_14_of_novel_order_21_of_Caudoviricetes		novel_subfamily_0_of_novel_family_14_of_novel_order_21_of_Caudoviricetes	Dhillonvirus	Dhillonvirus
OK499988.1	Escherichia phage vB_EcoD_Pubbukkers	62	True	44.476	Duplodnaviria	Duplodnaviria	Heunggongvirae	Heunggongvirae	Uroviricota	Uroviricota	Caudoviricetes	Caudoviricetes		novel_order_21_of_Caudoviricetes		novel_family_14_of_novel_order_21_of_Caudoviricetes		novel_subfamily_0_of_novel_family_14_of_novel_order_21_of_Caudoviricetes	Dhillonvirus	Dhillonvirus
OK499993.1	Escherichia phage vB_EcoD_Teewinot	58	True	41.8	Duplodnaviria	Duplodnaviria	Heunggongvirae	Heunggongvirae	Uroviricota	Uroviricota	Caudoviricetes	Caudoviricetes		novel_order_21_of_Caudoviricetes		novel_family_14_of_novel_order_21_of_Caudoviricetes		novel_subfamily_0_of_novel_family_14_of_novel_order_21_of_Caudoviricetes	Dhillonvirus	Dhillonvirus
OL615010.1	Shigella phage vB_SboD_StarDew	62	True	44.715	Duplodnaviria	Duplodnaviria	Heunggongvirae	Heunggongvirae	Uroviricota	Uroviricota	Caudoviricetes	Caudoviricetes		novel_order_21_of_Caudoviricetes		novel_family_14_of_novel_order_21_of_Caudoviricetes		novel_subfamily_0_of_novel_family_14_of_novel_order_21_of_Caudoviricetes	Dhillonvirus	Dhillonvirus
OL770278.1	Escherichia phage vB_EcoD_Opt212	66	True	44.488	Duplodnaviria	Duplodnaviria	Heunggongvirae	Heunggongvirae	Uroviricota	Uroviricota	Caudoviricetes	Caudoviricetes		novel_order_21_of_Caudoviricetes		novel_family_14_of_novel_order_21_of_Caudoviricetes		novel_subfamily_0_of_novel_family_14_of_novel_order_21_of_Caudoviricetes	Dhillonvirus	Dhillonvirus
OM262540.1	Escherichia phage vB_EcoS_L-h 1M	65	True	45.204	Duplodnaviria	Duplodnaviria	Heunggongvirae	Heunggongvirae	Uroviricota	Uroviricota	Caudoviricetes	Caudoviricetes		novel_order_21_of_Caudoviricetes		novel_family_14_of_novel_order_21_of_Caudoviricetes		novel_subfamily_0_of_novel_family_14_of_novel_order_21_of_Caudoviricetes	Dhillonvirus	Dhillonvirus
OM262541.1	Escherichia phage vB_EcoS_Zar3M	63	True	45.901	Duplodnaviria	Duplodnaviria	Heunggongvirae	Heunggongvirae	Uroviricota	Uroviricota	Caudoviricetes	Caudoviricetes		novel_order_21_of_Caudoviricetes		novel_family_14_of_novel_order_21_of_Caudoviricetes		novel_subfamily_0_of_novel_family_14_of_novel_order_21_of_Caudoviricetes	Dhillonvirus	Dhillonvirus
ON184124.1	Escherichia phage PC2	54	True	45.201	Duplodnaviria	Duplodnaviria	Heunggongvirae	Heunggongvirae	Uroviricota	Uroviricota	Caudoviricetes	Caudoviricetes		novel_order_21_of_Caudoviricetes		novel_family_14_of_novel_order_21_of_Caudoviricetes		novel_subfamily_0_of_novel_family_14_of_novel_order_21_of_Caudoviricetes	Dhillonvirus	Dhillonvirus
ON210136.1	Escherichia phage EC115	63	True	44.849	Duplodnaviria	Duplodnaviria	Heunggongvirae	Heunggongvirae	Uroviricota	Uroviricota	Caudoviricetes	Caudoviricetes		novel_order_21_of_Caudoviricetes		novel_family_14_of_novel_order_21_of_Caudoviricetes		novel_subfamily_0_of_novel_family_14_of_novel_order_21_of_Caudoviricetes	Dhillonvirus	Dhillonvirus
OP046317.1	Escherichia phage PEC14	47	True	37.268	Duplodnaviria	Duplodnaviria	Heunggongvirae	Heunggongvirae	Uroviricota	Uroviricota	Caudoviricetes	Caudoviricetes		novel_order_21_of_Caudoviricetes		novel_family_14_of_novel_order_21_of_Caudoviricetes		novel_subfamily_0_of_novel_family_14_of_novel_order_21_of_Caudoviricetes	Dhillonvirus	Dhillonvirus
NC_023555.1	Edwardsiella phage eiAU-183	54	True	43.017	Duplodnaviria	Duplodnaviria	Heunggongvirae	Heunggongvirae	Uroviricota	Uroviricota	Caudoviricetes	Caudoviricetes		novel_order_21_of_Caudoviricetes		novel_family_14_of_novel_order_21_of_Caudoviricetes		novel_subfamily_0_of_novel_family_14_of_novel_order_21_of_Caudoviricetes	Eiauvirus	Eiauvirus
NC_042029.1	Edwardsiella phage eiAU	54	True	43.015	Duplodnaviria	Duplodnaviria	Heunggongvirae	Heunggongvirae	Uroviricota	Uroviricota	Caudoviricetes	Caudoviricetes		novel_order_21_of_Caudoviricetes		novel_family_14_of_novel_order_21_of_Caudoviricetes		novel_subfamily_0_of_novel_family_14_of_novel_order_21_of_Caudoviricetes	Eiauvirus	Eiauvirus
OL964755.1	Aeromonas phage pAEv1818	54	True	40.808	Duplodnaviria	Duplodnaviria	Heunggongvirae	Heunggongvirae	Uroviricota	Uroviricota	Caudoviricetes	Caudoviricetes		novel_order_21_of_Caudoviricetes		novel_family_14_of_novel_order_21_of_Caudoviricetes		novel_subfamily_0_of_novel_family_16_of_novel_order_21_of_Caudoviricetes	Yanchengvirus	Yanchengvirus
NC_018454.1	Cronobacter phage phiES15	52	True	39.974	Duplodnaviria	Duplodnaviria	Heunggongvirae	Heunggongvirae	Uroviricota	Uroviricota	Caudoviricetes	Caudoviricetes		novel_order_21_of_Caudoviricetes		novel_family_14_of_novel_order_21_of_Caudoviricetes		novel_subfamily_0_of_novel_family_16_of_novel_order_21_of_Caudoviricetes		novel_genus_1_of_novel_subfamily_0_of_novel_family_16_of_novel_order_21_of_Caudoviricetes
MH553517.1	Serratia phage Scapp	59	True	42.969	Duplodnaviria	Duplodnaviria	Heunggongvirae	Heunggongvirae	Uroviricota	Uroviricota	Caudoviricetes	Caudoviricetes		novel_order_21_of_Caudoviricetes		novel_family_14_of_novel_order_21_of_Caudoviricetes		novel_subfamily_1_of_novel_family_14_of_novel_order_21_of_Caudoviricetes	Scappvirus	Scappvirus
OL396571.1	Pantoea phage PdC23	75	True	44.715	Duplodnaviria	Duplodnaviria	Heunggongvirae	Heunggongvirae	Uroviricota	Uroviricota	Caudoviricetes	Caudoviricetes		novel_order_21_of_Caudoviricetes		novel_family_15_of_novel_order_21_of_Caudoviricetes		novel_subfamily_0_of_novel_family_15_of_novel_order_21_of_Caudoviricetes	Certevirus	Certevirus
PP934563_Klebsiella_phage_RothC			False			Duplodnaviria		Heunggongvirae		Uroviricota		Caudoviricetes		novel_order_21_of_Caudoviricetes		novel_family_15_of_novel_order_21_of_Caudoviricetes		novel_subfamily_0_of_novel_family_15_of_novel_order_21_of_Caudoviricetes		novel_genus_0_of_novel_subfamily_0_of_novel_family_15_of_novel_order_21_of_Caudoviricetes
NC_016158.1	Escherichia phage HK639	76	True	49.576	Duplodnaviria	Duplodnaviria	Heunggongvirae	Heunggongvirae	Uroviricota	Uroviricota	Caudoviricetes	Caudoviricetes		novel_order_21_of_Caudoviricetes		novel_family_16_of_novel_order_21_of_Caudoviricetes		novel_subfamily_0_of_novel_family_16_of_novel_order_21_of_Caudoviricetes		novel_genus_0_of_novel_subfamily_0_of_novel_family_16_of_novel_order_21_of_Caudoviricetes
NC_001901.1	Escherichia phage N15	60	True	46.375	Duplodnaviria	Duplodnaviria	Heunggongvirae	Heunggongvirae	Uroviricota	Uroviricota	Caudoviricetes	Caudoviricetes		novel_order_21_of_Caudoviricetes		novel_family_17_of_novel_order_21_of_Caudoviricetes		Sepvirinae	Ravinvirus	Ravinvirus
NC_005857.1	Klebsiella phage phiKO2	64	True	51.601	Duplodnaviria	Duplodnaviria	Heunggongvirae	Heunggongvirae	Uroviricota	Uroviricota	Caudoviricetes	Caudoviricetes		novel_order_21_of_Caudoviricetes		novel_family_17_of_novel_order_21_of_Caudoviricetes		Sepvirinae		novel_genus_2_of_Sepvirinae
NC_005069.1	Yersinia phage PY54	67	True	46.339	Duplodnaviria	Duplodnaviria	Heunggongvirae	Heunggongvirae	Uroviricota	Uroviricota	Caudoviricetes	Caudoviricetes		novel_order_21_of_Caudoviricetes		novel_family_17_of_novel_order_21_of_Caudoviricetes		novel_subfamily_0_of_novel_family_17_of_novel_order_21_of_Caudoviricetes		novel_genus_0_of_novel_subfamily_0_of_novel_family_17_of_novel_order_21_of_Caudoviricetes
NC_003309.1	Burkholderia phage phiE125	71	True	53.373	Duplodnaviria	Duplodnaviria	Heunggongvirae	Heunggongvirae	Uroviricota	Uroviricota	Caudoviricetes	Caudoviricetes		novel_order_21_of_Caudoviricetes		novel_family_18_of_novel_order_21_of_Caudoviricetes		novel_subfamily_0_of_novel_family_18_of_novel_order_21_of_Caudoviricetes	Stanholtvirus	Stanholtvirus
NC_005284.1	Burkholderia phage phi1026b	83	True	54.865	Duplodnaviria	Duplodnaviria	Heunggongvirae	Heunggongvirae	Uroviricota	Uroviricota	Caudoviricetes	Caudoviricetes		novel_order_21_of_Caudoviricetes		novel_family_18_of_novel_order_21_of_Caudoviricetes		novel_subfamily_0_of_novel_family_18_of_novel_order_21_of_Caudoviricetes	Stanholtvirus	Stanholtvirus
NC_007497.1	Burkholderia phage Bcep176	81	True	44.856	Duplodnaviria	Duplodnaviria	Heunggongvirae	Heunggongvirae	Uroviricota	Uroviricota	Caudoviricetes	Caudoviricetes		novel_order_21_of_Caudoviricetes		novel_family_18_of_novel_order_21_of_Caudoviricetes		novel_subfamily_0_of_novel_family_18_of_novel_order_21_of_Caudoviricetes	Stanholtvirus	Stanholtvirus
NC_009235.2	Burkholderia phage phi644-2	71	True	48.674	Duplodnaviria	Duplodnaviria	Heunggongvirae	Heunggongvirae	Uroviricota	Uroviricota	Caudoviricetes	Caudoviricetes		novel_order_21_of_Caudoviricetes		novel_family_18_of_novel_order_21_of_Caudoviricetes		novel_subfamily_0_of_novel_family_18_of_novel_order_21_of_Caudoviricetes	Stanholtvirus	Stanholtvirus
NC_013055.1	Burkholderia phage KS9	50	True	39.896	Duplodnaviria	Duplodnaviria	Heunggongvirae	Heunggongvirae	Uroviricota	Uroviricota	Caudoviricetes	Caudoviricetes		novel_order_21_of_Caudoviricetes		novel_family_18_of_novel_order_21_of_Caudoviricetes		novel_subfamily_0_of_novel_family_18_of_novel_order_21_of_Caudoviricetes	Stanholtvirus	Stanholtvirus
NC_055026.1	Ralstonia phage Dina	55	True	39.161	Duplodnaviria	Duplodnaviria	Heunggongvirae	Heunggongvirae	Uroviricota	Uroviricota	Caudoviricetes	Caudoviricetes		novel_order_21_of_Caudoviricetes		novel_family_18_of_novel_order_21_of_Caudoviricetes		novel_subfamily_1_of_novel_family_18_of_novel_order_21_of_Caudoviricetes	Dinavirus	Dinavirus
NC_023734.1	Psychrobacter phage Psymv2	49	True	35.725	Duplodnaviria	Duplodnaviria	Heunggongvirae	Heunggongvirae	Uroviricota	Uroviricota	Caudoviricetes	Caudoviricetes		novel_order_21_of_Caudoviricetes		novel_family_18_of_novel_order_21_of_Caudoviricetes		novel_subfamily_2_of_novel_family_18_of_novel_order_21_of_Caudoviricetes		novel_genus_0_of_novel_subfamily_2_of_novel_family_18_of_novel_order_21_of_Caudoviricetes
NC_003444.1	Enterobacteria phage SfV	53	True	37.074	Duplodnaviria	Duplodnaviria	Heunggongvirae	Heunggongvirae	Uroviricota	Uroviricota	Caudoviricetes	Caudoviricetes		novel_order_21_of_Caudoviricetes		novel_family_19_of_novel_order_21_of_Caudoviricetes		novel_subfamily_0_of_novel_family_19_of_novel_order_21_of_Caudoviricetes		novel_genus_0_of_novel_subfamily_0_of_novel_family_19_of_novel_order_21_of_Caudoviricetes
NC_021857.1	Shigella phage SfII	58	True	41.475	Duplodnaviria	Duplodnaviria	Heunggongvirae	Heunggongvirae	Uroviricota	Uroviricota	Caudoviricetes	Caudoviricetes		novel_order_21_of_Caudoviricetes		novel_family_19_of_novel_order_21_of_Caudoviricetes		novel_subfamily_0_of_novel_family_19_of_novel_order_21_of_Caudoviricetes		novel_genus_0_of_novel_subfamily_0_of_novel_family_19_of_novel_order_21_of_Caudoviricetes
NC_022749.1	Shigella phage SfIV	54	True	39.758	Duplodnaviria	Duplodnaviria	Heunggongvirae	Heunggongvirae	Uroviricota	Uroviricota	Caudoviricetes	Caudoviricetes		novel_order_21_of_Caudoviricetes		novel_family_19_of_novel_order_21_of_Caudoviricetes		novel_subfamily_0_of_novel_family_19_of_novel_order_21_of_Caudoviricetes		novel_genus_0_of_novel_subfamily_0_of_novel_family_19_of_novel_order_21_of_Caudoviricetes
NC_027339.1	Enterobacteria phage SfI	65	True	38.389	Duplodnaviria	Duplodnaviria	Heunggongvirae	Heunggongvirae	Uroviricota	Uroviricota	Caudoviricetes	Caudoviricetes		novel_order_21_of_Caudoviricetes		novel_family_19_of_novel_order_21_of_Caudoviricetes		novel_subfamily_0_of_novel_family_19_of_novel_order_21_of_Caudoviricetes		novel_genus_1_of_novel_subfamily_0_of_novel_family_19_of_novel_order_21_of_Caudoviricetes
NC_004313.1	Salmonella phage ST64B	56	True	40.149	Duplodnaviria	Duplodnaviria	Heunggongvirae	Heunggongvirae	Uroviricota	Uroviricota	Caudoviricetes	Caudoviricetes		novel_order_21_of_Caudoviricetes		novel_family_19_of_novel_order_21_of_Caudoviricetes		novel_subfamily_0_of_novel_family_19_of_novel_order_21_of_Caudoviricetes		novel_genus_2_of_novel_subfamily_0_of_novel_family_19_of_novel_order_21_of_Caudoviricetes
NC_031940.1	Salmonella phage 118970_sal3	135	True	77.375	Duplodnaviria	Duplodnaviria	Heunggongvirae	Heunggongvirae	Uroviricota	Uroviricota	Caudoviricetes	Caudoviricetes		novel_order_21_of_Caudoviricetes		novel_family_19_of_novel_order_21_of_Caudoviricetes		novel_subfamily_0_of_novel_family_19_of_novel_order_21_of_Caudoviricetes		novel_genus_2_of_novel_subfamily_0_of_novel_family_19_of_novel_order_21_of_Caudoviricetes
NC_003356.1	Enterobacteria phage phiP27	58	True	42.575	Duplodnaviria	Duplodnaviria	Heunggongvirae	Heunggongvirae	Uroviricota	Uroviricota	Caudoviricetes	Caudoviricetes		novel_order_21_of_Caudoviricetes		novel_family_19_of_novel_order_21_of_Caudoviricetes		novel_subfamily_0_of_novel_family_19_of_novel_order_21_of_Caudoviricetes		novel_genus_3_of_novel_subfamily_0_of_novel_family_19_of_novel_order_21_of_Caudoviricetes
NC_013599.1	Xylella phage Xfas53	45	True	36.674	Duplodnaviria	Duplodnaviria	Heunggongvirae	Heunggongvirae	Uroviricota	Uroviricota	Caudoviricetes	Caudoviricetes		novel_order_21_of_Caudoviricetes		novel_family_1_of_novel_order_21_of_Caudoviricetes		novel_subfamily_1_of_novel_family_1_of_novel_order_19_of_Caudoviricetes		novel_genus_0_of_novel_subfamily_1_of_novel_family_1_of_novel_order_19_of_Caudoviricetes
JN600960.1	Enterobacteria phage IME10	23	True	39.646	Duplodnaviria	Duplodnaviria	Heunggongvirae	Heunggongvirae	Uroviricota	Uroviricota	Caudoviricetes	Caudoviricetes		novel_order_21_of_Caudoviricetes		novel_family_20_of_novel_order_21_of_Caudoviricetes		Hendrixvirinae	Lederbergvirus	Lederbergvirus
NC_002371.2	Salmonella phage P22	72	True	41.724	Duplodnaviria	Duplodnaviria	Heunggongvirae	Heunggongvirae	Uroviricota	Uroviricota	Caudoviricetes	Caudoviricetes		novel_order_21_of_Caudoviricetes		novel_family_20_of_novel_order_21_of_Caudoviricetes		Hendrixvirinae	Lederbergvirus	Lederbergvirus
NC_002730.1	Enterobacteria phage HK620	58	True	38.297	Duplodnaviria	Duplodnaviria	Heunggongvirae	Heunggongvirae	Uroviricota	Uroviricota	Caudoviricetes	Caudoviricetes		novel_order_21_of_Caudoviricetes		novel_family_20_of_novel_order_21_of_Caudoviricetes		Hendrixvirinae	Lederbergvirus	Lederbergvirus
NC_004348.1	Salmonella phage ST64T	65	True	40.679	Duplodnaviria	Duplodnaviria	Heunggongvirae	Heunggongvirae	Uroviricota	Uroviricota	Caudoviricetes	Caudoviricetes		novel_order_21_of_Caudoviricetes		novel_family_20_of_novel_order_21_of_Caudoviricetes		Hendrixvirinae	Lederbergvirus	Lederbergvirus
NC_005344.1	Shigella phage Sf6	66	True	39.043	Duplodnaviria	Duplodnaviria	Heunggongvirae	Heunggongvirae	Uroviricota	Uroviricota	Caudoviricetes	Caudoviricetes		novel_order_21_of_Caudoviricetes		novel_family_20_of_novel_order_21_of_Caudoviricetes		Hendrixvirinae	Lederbergvirus	Lederbergvirus
NC_005841.1	Enterobacteria phage ST104	63	True	41.391	Duplodnaviria	Duplodnaviria	Heunggongvirae	Heunggongvirae	Uroviricota	Uroviricota	Caudoviricetes	Caudoviricetes		novel_order_21_of_Caudoviricetes		novel_family_20_of_novel_order_21_of_Caudoviricetes		Hendrixvirinae	Lederbergvirus	Lederbergvirus
NC_011802.1	Salmonella phage SE1 (in:P22virus)	67	True	41.941	Duplodnaviria	Duplodnaviria	Heunggongvirae	Heunggongvirae	Uroviricota	Uroviricota	Caudoviricetes	Caudoviricetes		novel_order_21_of_Caudoviricetes		novel_family_20_of_novel_order_21_of_Caudoviricetes		Hendrixvirinae	Lederbergvirus	Lederbergvirus
NC_011976.1	Salmonella phage epsilon34	73	True	43.016	Duplodnaviria	Duplodnaviria	Heunggongvirae	Heunggongvirae	Uroviricota	Uroviricota	Caudoviricetes	Caudoviricetes		novel_order_21_of_Caudoviricetes		novel_family_20_of_novel_order_21_of_Caudoviricetes		Hendrixvirinae	Lederbergvirus	Lederbergvirus
NC_013059.1	Salmonella phage g341c	68	True	40.975	Duplodnaviria	Duplodnaviria	Heunggongvirae	Heunggongvirae	Uroviricota	Uroviricota	Caudoviricetes	Caudoviricetes		novel_order_21_of_Caudoviricetes		novel_family_20_of_novel_order_21_of_Caudoviricetes		Hendrixvirinae	Lederbergvirus	Lederbergvirus
NC_014900.1	Salmonella phage ST160	63	True	40.986	Duplodnaviria	Duplodnaviria	Heunggongvirae	Heunggongvirae	Uroviricota	Uroviricota	Caudoviricetes	Caudoviricetes		novel_order_21_of_Caudoviricetes		novel_family_20_of_novel_order_21_of_Caudoviricetes		Hendrixvirinae	Lederbergvirus	Lederbergvirus
NC_017985.1	Salmonella phage SPN9CC	62	True	40.128	Duplodnaviria	Duplodnaviria	Heunggongvirae	Heunggongvirae	Uroviricota	Uroviricota	Caudoviricetes	Caudoviricetes		novel_order_21_of_Caudoviricetes		novel_family_20_of_novel_order_21_of_Caudoviricetes		Hendrixvirinae	Lederbergvirus	Lederbergvirus
NC_018275.1	Salmonella phage vB_SemP_Emek	70	True	39.783	Duplodnaviria	Duplodnaviria	Heunggongvirae	Heunggongvirae	Uroviricota	Uroviricota	Caudoviricetes	Caudoviricetes		novel_order_21_of_Caudoviricetes		novel_family_20_of_novel_order_21_of_Caudoviricetes		Hendrixvirinae	Lederbergvirus	Lederbergvirus
NC_027398.1	Enterobacteria phage Sf101	66	True	38.742	Duplodnaviria	Duplodnaviria	Heunggongvirae	Heunggongvirae	Uroviricota	Uroviricota	Caudoviricetes	Caudoviricetes		novel_order_21_of_Caudoviricetes		novel_family_20_of_novel_order_21_of_Caudoviricetes		Hendrixvirinae	Lederbergvirus	Lederbergvirus
NC_028696.2	Salmonella phage SEN22	55	True	41.338	Duplodnaviria	Duplodnaviria	Heunggongvirae	Heunggongvirae	Uroviricota	Uroviricota	Caudoviricetes	Caudoviricetes		novel_order_21_of_Caudoviricetes		novel_family_20_of_novel_order_21_of_Caudoviricetes		Hendrixvirinae	Lederbergvirus	Lederbergvirus
NC_030919.1	Salmonella phage 118970_sal4	64	True	42.418	Duplodnaviria	Duplodnaviria	Heunggongvirae	Heunggongvirae	Uroviricota	Uroviricota	Caudoviricetes	Caudoviricetes		novel_order_21_of_Caudoviricetes		novel_family_20_of_novel_order_21_of_Caudoviricetes		Hendrixvirinae	Lederbergvirus	Lederbergvirus
NC_031019.1	Enterobacteria phage UAB_Phi20	80	True	41.809	Duplodnaviria	Duplodnaviria	Heunggongvirae	Heunggongvirae	Uroviricota	Uroviricota	Caudoviricetes	Caudoviricetes		novel_order_21_of_Caudoviricetes		novel_family_20_of_novel_order_21_of_Caudoviricetes		Hendrixvirinae	Lederbergvirus	Lederbergvirus
NC_031946.1	Salmonella phage 103203_sal5	60	True	40.443	Duplodnaviria	Duplodnaviria	Heunggongvirae	Heunggongvirae	Uroviricota	Uroviricota	Caudoviricetes	Caudoviricetes		novel_order_21_of_Caudoviricetes		novel_family_20_of_novel_order_21_of_Caudoviricetes		Hendrixvirinae	Lederbergvirus	Lederbergvirus
NC_042346.1	Lederbergvirus BTP1	61	True	40.525	Duplodnaviria	Duplodnaviria	Heunggongvirae	Heunggongvirae	Uroviricota	Uroviricota	Caudoviricetes	Caudoviricetes		novel_order_21_of_Caudoviricetes		novel_family_20_of_novel_order_21_of_Caudoviricetes		Hendrixvirinae	Lederbergvirus	Lederbergvirus
NC_047875.1	Salmonella phage UPF_BP1	71	True	39.902	Duplodnaviria	Duplodnaviria	Heunggongvirae	Heunggongvirae	Uroviricota	Uroviricota	Caudoviricetes	Caudoviricetes		novel_order_21_of_Caudoviricetes		novel_family_20_of_novel_order_21_of_Caudoviricetes		Hendrixvirinae	Lederbergvirus	Lederbergvirus
NC_000935.1	Hamiltonella phage APSE-1	54	True	36.524	Duplodnaviria	Duplodnaviria	Heunggongvirae	Heunggongvirae	Uroviricota	Uroviricota	Caudoviricetes	Caudoviricetes		novel_order_21_of_Caudoviricetes		novel_family_20_of_novel_order_21_of_Caudoviricetes		novel_subfamily_0_of_novel_family_20_of_novel_order_21_of_Caudoviricetes	Sendosyvirus	Sendosyvirus
NC_011551.1	Bacteriophage APSE-2	41	True	39.867	Duplodnaviria	Duplodnaviria	Heunggongvirae	Heunggongvirae	Uroviricota	Uroviricota	Caudoviricetes	Caudoviricetes		novel_order_21_of_Caudoviricetes		novel_family_20_of_novel_order_21_of_Caudoviricetes		novel_subfamily_0_of_novel_family_20_of_novel_order_21_of_Caudoviricetes	Sendosyvirus	Sendosyvirus
NC_007902.1	Sodalis phage phiSG1	47	True	52.162	Duplodnaviria	Duplodnaviria	Heunggongvirae	Heunggongvirae	Uroviricota	Uroviricota	Caudoviricetes	Caudoviricetes		novel_order_21_of_Caudoviricetes		novel_family_20_of_novel_order_21_of_Caudoviricetes		novel_subfamily_0_of_novel_family_20_of_novel_order_21_of_Caudoviricetes		novel_genus_0_of_novel_subfamily_0_of_novel_family_20_of_novel_order_21_of_Caudoviricetes
NC_019706.1	Enterobacteria phage mEp043 c-1	69	True	42.78	Duplodnaviria	Duplodnaviria	Heunggongvirae	Heunggongvirae	Uroviricota	Uroviricota	Caudoviricetes	Caudoviricetes		novel_order_21_of_Caudoviricetes		novel_family_21_of_novel_order_21_of_Caudoviricetes		Hendrixvirinae	Aguilavirus	Aguilavirus
NC_019720.1	Enterobacteria phage mEp213	74	True	44.12	Duplodnaviria	Duplodnaviria	Heunggongvirae	Heunggongvirae	Uroviricota	Uroviricota	Caudoviricetes	Caudoviricetes		novel_order_21_of_Caudoviricetes		novel_family_21_of_novel_order_21_of_Caudoviricetes		Hendrixvirinae	Aguilavirus	Aguilavirus
NC_002167.1	Escherichia phage HK97	61	True	39.732	Duplodnaviria	Duplodnaviria	Heunggongvirae	Heunggongvirae	Uroviricota	Uroviricota	Caudoviricetes	Caudoviricetes		novel_order_21_of_Caudoviricetes		novel_family_21_of_novel_order_21_of_Caudoviricetes	Hendrixvirinae	Hendrixvirinae	Byrnievirus	Kwaitsingvirus|Saikungvirus|Wanchaivirus|Wongtaivirus|Byrnievirus|Cuauhtlivirus
NC_016160.1	Escherichia phage HK75	58	True	36.661	Duplodnaviria	Duplodnaviria	Heunggongvirae	Heunggongvirae	Uroviricota	Uroviricota	Caudoviricetes	Caudoviricetes		novel_order_21_of_Caudoviricetes		novel_family_21_of_novel_order_21_of_Caudoviricetes	Hendrixvirinae	Hendrixvirinae	Saikungvirus	Kwaitsingvirus|Saikungvirus|Wanchaivirus|Wongtaivirus|Byrnievirus|Cuauhtlivirus
NC_019709.1	Escherichia phage mEpX1	66	True	41.567	Duplodnaviria	Duplodnaviria	Heunggongvirae	Heunggongvirae	Uroviricota	Uroviricota	Caudoviricetes	Caudoviricetes		novel_order_21_of_Caudoviricetes		novel_family_21_of_novel_order_21_of_Caudoviricetes	Hendrixvirinae	Hendrixvirinae	Cuauhtlivirus	Kwaitsingvirus|Saikungvirus|Wanchaivirus|Wongtaivirus|Byrnievirus|Cuauhtlivirus
NC_019714.1	Escherichia phage HK446	60	True	39.026	Duplodnaviria	Duplodnaviria	Heunggongvirae	Heunggongvirae	Uroviricota	Uroviricota	Caudoviricetes	Caudoviricetes		novel_order_21_of_Caudoviricetes		novel_family_21_of_novel_order_21_of_Caudoviricetes	Hendrixvirinae	Hendrixvirinae	Kwaitsingvirus	Kwaitsingvirus|Saikungvirus|Wanchaivirus|Wongtaivirus|Byrnievirus|Cuauhtlivirus
NC_019715.1	Escherichia phage mEp234	61	True	39.578	Duplodnaviria	Duplodnaviria	Heunggongvirae	Heunggongvirae	Uroviricota	Uroviricota	Caudoviricetes	Caudoviricetes		novel_order_21_of_Caudoviricetes		novel_family_21_of_novel_order_21_of_Caudoviricetes	Hendrixvirinae	Hendrixvirinae	Wanchaivirus	Kwaitsingvirus|Saikungvirus|Wanchaivirus|Wongtaivirus|Byrnievirus|Cuauhtlivirus
NC_019719.1	Escherichia phage HK633	67	True	41.528	Duplodnaviria	Duplodnaviria	Heunggongvirae	Heunggongvirae	Uroviricota	Uroviricota	Caudoviricetes	Caudoviricetes		novel_order_21_of_Caudoviricetes		novel_family_21_of_novel_order_21_of_Caudoviricetes	Hendrixvirinae	Hendrixvirinae	Saikungvirus	Kwaitsingvirus|Saikungvirus|Wanchaivirus|Wongtaivirus|Byrnievirus|Cuauhtlivirus
NC_019767.1	Escherichia phage HK544	63	True	40.155	Duplodnaviria	Duplodnaviria	Heunggongvirae	Heunggongvirae	Uroviricota	Uroviricota	Caudoviricetes	Caudoviricetes		novel_order_21_of_Caudoviricetes		novel_family_21_of_novel_order_21_of_Caudoviricetes	Hendrixvirinae	Hendrixvirinae	Kwaitsingvirus	Kwaitsingvirus|Saikungvirus|Wanchaivirus|Wongtaivirus|Byrnievirus|Cuauhtlivirus
NC_019768.1	Escherichia phage HK106	65	True	41.468	Duplodnaviria	Duplodnaviria	Heunggongvirae	Heunggongvirae	Uroviricota	Uroviricota	Caudoviricetes	Caudoviricetes		novel_order_21_of_Caudoviricetes		novel_family_21_of_novel_order_21_of_Caudoviricetes	Hendrixvirinae	Hendrixvirinae	Wanchaivirus	Kwaitsingvirus|Saikungvirus|Wanchaivirus|Wongtaivirus|Byrnievirus|Cuauhtlivirus
NC_019769.1	Escherichia phage HK542	57	True	38.964	Duplodnaviria	Duplodnaviria	Heunggongvirae	Heunggongvirae	Uroviricota	Uroviricota	Caudoviricetes	Caudoviricetes		novel_order_21_of_Caudoviricetes		novel_family_21_of_novel_order_21_of_Caudoviricetes	Hendrixvirinae	Hendrixvirinae	Wongtaivirus	Kwaitsingvirus|Saikungvirus|Wanchaivirus|Wongtaivirus|Byrnievirus|Cuauhtlivirus
NC_049926.1	Escherichia phage ECP1	63	True	40.469	Duplodnaviria	Duplodnaviria	Heunggongvirae	Heunggongvirae	Uroviricota	Uroviricota	Caudoviricetes	Caudoviricetes		novel_order_21_of_Caudoviricetes		novel_family_21_of_novel_order_21_of_Caudoviricetes	Hendrixvirinae	Hendrixvirinae	Wongtaivirus	Kwaitsingvirus|Saikungvirus|Wanchaivirus|Wongtaivirus|Byrnievirus|Cuauhtlivirus
NC_002166.1	Escherichia phage HK022	35	True	40.751	Duplodnaviria	Duplodnaviria	Heunggongvirae	Heunggongvirae	Uroviricota	Uroviricota	Caudoviricetes	Caudoviricetes		novel_order_21_of_Caudoviricetes		novel_family_21_of_novel_order_21_of_Caudoviricetes	Hendrixvirinae	Hendrixvirinae	Shamshuipovirus	Shamshuipovirus|Nochtlivirus|Yautsimvirus
NC_019705.1	Escherichia phage mEpX2	67	True	38.759	Duplodnaviria	Duplodnaviria	Heunggongvirae	Heunggongvirae	Uroviricota	Uroviricota	Caudoviricetes	Caudoviricetes		novel_order_21_of_Caudoviricetes		novel_family_21_of_novel_order_21_of_Caudoviricetes	Hendrixvirinae	Hendrixvirinae	Shamshuipovirus	Shamshuipovirus|Nochtlivirus|Yautsimvirus
NC_019708.1	Enterobacteria phage mEp235	61	True	37.595	Duplodnaviria	Duplodnaviria	Heunggongvirae	Heunggongvirae	Uroviricota	Uroviricota	Caudoviricetes	Caudoviricetes		novel_order_21_of_Caudoviricetes		novel_family_21_of_novel_order_21_of_Caudoviricetes	Hendrixvirinae	Hendrixvirinae	Nochtlivirus	Shamshuipovirus|Nochtlivirus|Yautsimvirus
NC_019710.1	Enterobacteria phage HK140	71	True	40.71	Duplodnaviria	Duplodnaviria	Heunggongvirae	Heunggongvirae	Uroviricota	Uroviricota	Caudoviricetes	Caudoviricetes		novel_order_21_of_Caudoviricetes		novel_family_21_of_novel_order_21_of_Caudoviricetes	Hendrixvirinae	Hendrixvirinae	Yautsimvirus	Shamshuipovirus|Nochtlivirus|Yautsimvirus
NC_019721.1	Enterobacteria phage mEp390	59	True	40.029	Duplodnaviria	Duplodnaviria	Heunggongvirae	Heunggongvirae	Uroviricota	Uroviricota	Caudoviricetes	Caudoviricetes		novel_order_21_of_Caudoviricetes		novel_family_21_of_novel_order_21_of_Caudoviricetes	Hendrixvirinae	Hendrixvirinae		novel_genus_0_of_Hendrixvirinae
NC_019934.1	Cronobacter phage ENT39118	38	True	39.012	Duplodnaviria	Duplodnaviria	Heunggongvirae	Heunggongvirae	Uroviricota	Uroviricota	Caudoviricetes	Caudoviricetes		novel_order_21_of_Caudoviricetes		novel_family_21_of_novel_order_21_of_Caudoviricetes	Hendrixvirinae	Hendrixvirinae		novel_genus_1_of_Hendrixvirinae
NC_025434.1	Shigella phage POCJ13	79	True	62.699	Duplodnaviria	Duplodnaviria	Heunggongvirae	Heunggongvirae	Uroviricota	Uroviricota	Caudoviricetes	Caudoviricetes		novel_order_21_of_Caudoviricetes		novel_family_21_of_novel_order_21_of_Caudoviricetes	Sepvirinae	Sepvirinae	Diegovirus	Diegovirus
NC_029120.1	Shigella phage 75/02 Stx	76	True	60.875	Duplodnaviria	Duplodnaviria	Heunggongvirae	Heunggongvirae	Uroviricota	Uroviricota	Caudoviricetes	Caudoviricetes		novel_order_21_of_Caudoviricetes		novel_family_21_of_novel_order_21_of_Caudoviricetes	Sepvirinae	Sepvirinae	Diegovirus	Diegovirus
NC_049950.1	Escherichia phage 2H10	58	True	46.288	Duplodnaviria	Duplodnaviria	Heunggongvirae	Heunggongvirae	Uroviricota	Uroviricota	Caudoviricetes	Caudoviricetes		novel_order_21_of_Caudoviricetes		novel_family_21_of_novel_order_21_of_Caudoviricetes		Sepvirinae	Glaedevirus	Glaedevirus
NC_049946.1	Escherichia phage 4A7	70	True	49.168	Duplodnaviria	Duplodnaviria	Heunggongvirae	Heunggongvirae	Uroviricota	Uroviricota	Caudoviricetes	Caudoviricetes		novel_order_21_of_Caudoviricetes		novel_family_21_of_novel_order_21_of_Caudoviricetes		Sepvirinae	Bievrevirus	Jouyvirus|Nesevirus|Alegriavirus|Bievrevirus|Radostvirus
NC_049947.1	Escherichia phage 1H12	73	True	46.703	Duplodnaviria	Duplodnaviria	Heunggongvirae	Heunggongvirae	Uroviricota	Uroviricota	Caudoviricetes	Caudoviricetes		novel_order_21_of_Caudoviricetes		novel_family_21_of_novel_order_21_of_Caudoviricetes		Sepvirinae	Jouyvirus	Jouyvirus|Nesevirus|Alegriavirus|Bievrevirus|Radostvirus
NC_049948.1	Escherichia phage ev017	73	True	50.126	Duplodnaviria	Duplodnaviria	Heunggongvirae	Heunggongvirae	Uroviricota	Uroviricota	Caudoviricetes	Caudoviricetes		novel_order_21_of_Caudoviricetes		novel_family_21_of_novel_order_21_of_Caudoviricetes		Sepvirinae	Jouyvirus	Jouyvirus|Nesevirus|Alegriavirus|Bievrevirus|Radostvirus
NC_049949.1	Escherichia phage ev207	70	True	46.685	Duplodnaviria	Duplodnaviria	Heunggongvirae	Heunggongvirae	Uroviricota	Uroviricota	Caudoviricetes	Caudoviricetes		novel_order_21_of_Caudoviricetes		novel_family_21_of_novel_order_21_of_Caudoviricetes		Sepvirinae	Jouyvirus	Jouyvirus|Nesevirus|Alegriavirus|Bievrevirus|Radostvirus
NC_049952.1	Escherichia phage 2B8	66	True	48.763	Duplodnaviria	Duplodnaviria	Heunggongvirae	Heunggongvirae	Uroviricota	Uroviricota	Caudoviricetes	Caudoviricetes		novel_order_21_of_Caudoviricetes		novel_family_21_of_novel_order_21_of_Caudoviricetes		Sepvirinae	Alegriavirus	Jouyvirus|Nesevirus|Alegriavirus|Bievrevirus|Radostvirus
NC_049953.1	Escherichia phage ev099	73	True	47.224	Duplodnaviria	Duplodnaviria	Heunggongvirae	Heunggongvirae	Uroviricota	Uroviricota	Caudoviricetes	Caudoviricetes		novel_order_21_of_Caudoviricetes		novel_family_21_of_novel_order_21_of_Caudoviricetes		Sepvirinae	Radostvirus	Jouyvirus|Nesevirus|Alegriavirus|Bievrevirus|Radostvirus
NC_049954.1	Escherichia phage 2G7b	66	True	47.142	Duplodnaviria	Duplodnaviria	Heunggongvirae	Heunggongvirae	Uroviricota	Uroviricota	Caudoviricetes	Caudoviricetes		novel_order_21_of_Caudoviricetes		novel_family_21_of_novel_order_21_of_Caudoviricetes		Sepvirinae	Nesevirus	Jouyvirus|Nesevirus|Alegriavirus|Bievrevirus|Radostvirus
NC_049955.1	Escherichia phage ev243	68	True	45.56	Duplodnaviria	Duplodnaviria	Heunggongvirae	Heunggongvirae	Uroviricota	Uroviricota	Caudoviricetes	Caudoviricetes		novel_order_21_of_Caudoviricetes		novel_family_21_of_novel_order_21_of_Caudoviricetes		Sepvirinae	Nesevirus	Jouyvirus|Nesevirus|Alegriavirus|Bievrevirus|Radostvirus
NC_001416.1	Escherichia phage Lambda	73	True	48.502	Duplodnaviria	Duplodnaviria	Heunggongvirae	Heunggongvirae	Uroviricota	Uroviricota	Caudoviricetes	Caudoviricetes		novel_order_21_of_Caudoviricetes		novel_family_21_of_novel_order_21_of_Caudoviricetes		Sepvirinae	Lambdavirus	Lambdavirus
NC_019711.1	Escherichia phage HK629	69	True	47.288	Duplodnaviria	Duplodnaviria	Heunggongvirae	Heunggongvirae	Uroviricota	Uroviricota	Caudoviricetes	Caudoviricetes		novel_order_21_of_Caudoviricetes		novel_family_21_of_novel_order_21_of_Caudoviricetes		Sepvirinae	Lambdavirus	Lambdavirus
NC_019723.1	Escherichia phage HK630	69	True	47.09	Duplodnaviria	Duplodnaviria	Heunggongvirae	Heunggongvirae	Uroviricota	Uroviricota	Caudoviricetes	Caudoviricetes		novel_order_21_of_Caudoviricetes		novel_family_21_of_novel_order_21_of_Caudoviricetes		Sepvirinae	Lambdavirus	Lambdavirus
NC_042057.1	Escherichia phage DE3	56	True	42.925	Duplodnaviria	Duplodnaviria	Heunggongvirae	Heunggongvirae	Uroviricota	Uroviricota	Caudoviricetes	Caudoviricetes		novel_order_21_of_Caudoviricetes		novel_family_21_of_novel_order_21_of_Caudoviricetes		Sepvirinae	Lambdavirus	Lambdavirus
NC_049951.1	Enterobacteria phage O276	67	True	41.969	Duplodnaviria	Duplodnaviria	Heunggongvirae	Heunggongvirae	Uroviricota	Uroviricota	Caudoviricetes	Caudoviricetes		novel_order_21_of_Caudoviricetes		novel_family_21_of_novel_order_21_of_Caudoviricetes		Sepvirinae	Lambdavirus	Lambdavirus
NC_018846.1	Escherichia phage P13374	79	True	60.894	Duplodnaviria	Duplodnaviria	Heunggongvirae	Heunggongvirae	Uroviricota	Uroviricota	Caudoviricetes	Caudoviricetes		novel_order_21_of_Caudoviricetes		novel_family_21_of_novel_order_21_of_Caudoviricetes	Sepvirinae	Sepvirinae	Oslovirus	Oslovirus
NC_019442.1	Escherichia phage TL-2011c	72	True	60.523	Duplodnaviria	Duplodnaviria	Heunggongvirae	Heunggongvirae	Uroviricota	Uroviricota	Caudoviricetes	Caudoviricetes		novel_order_21_of_Caudoviricetes		novel_family_21_of_novel_order_21_of_Caudoviricetes	Sepvirinae	Sepvirinae	Oslovirus	Oslovirus
NC_028449.1	Escherichia phage PA2	84	True	63.569	Duplodnaviria	Duplodnaviria	Heunggongvirae	Heunggongvirae	Uroviricota	Uroviricota	Caudoviricetes	Caudoviricetes		novel_order_21_of_Caudoviricetes		novel_family_21_of_novel_order_21_of_Caudoviricetes	Sepvirinae	Sepvirinae	Oslovirus	Oslovirus
NC_028656.1	Enterobacteria phage VT2phi_272	83	True	65.955	Duplodnaviria	Duplodnaviria	Heunggongvirae	Heunggongvirae	Uroviricota	Uroviricota	Caudoviricetes	Caudoviricetes		novel_order_21_of_Caudoviricetes		novel_family_21_of_novel_order_21_of_Caudoviricetes	Sepvirinae	Sepvirinae	Oslovirus	Oslovirus
NC_028660.1	Escherichia phage phi191	87	True	61.035	Duplodnaviria	Duplodnaviria	Heunggongvirae	Heunggongvirae	Uroviricota	Uroviricota	Caudoviricetes	Caudoviricetes		novel_order_21_of_Caudoviricetes		novel_family_21_of_novel_order_21_of_Caudoviricetes	Sepvirinae	Sepvirinae	Oslovirus	Oslovirus
NC_028685.1	Shigella phage Ss-VASD	74	True	62.851	Duplodnaviria	Duplodnaviria	Heunggongvirae	Heunggongvirae	Uroviricota	Uroviricota	Caudoviricetes	Caudoviricetes		novel_order_21_of_Caudoviricetes		novel_family_21_of_novel_order_21_of_Caudoviricetes	Sepvirinae	Sepvirinae	Oslovirus	Oslovirus
NC_049917.1	Escherichia phage Lyz12581Vzw	78	True	62.668	Duplodnaviria	Duplodnaviria	Heunggongvirae	Heunggongvirae	Uroviricota	Uroviricota	Caudoviricetes	Caudoviricetes		novel_order_21_of_Caudoviricetes		novel_family_21_of_novel_order_21_of_Caudoviricetes	Sepvirinae	Sepvirinae	Oslovirus	Oslovirus
NC_049918.1	Escherichia phage ArgO145	80	True	62.02	Duplodnaviria	Duplodnaviria	Heunggongvirae	Heunggongvirae	Uroviricota	Uroviricota	Caudoviricetes	Caudoviricetes		novel_order_21_of_Caudoviricetes		novel_family_21_of_novel_order_21_of_Caudoviricetes	Sepvirinae	Sepvirinae	Oslovirus	Oslovirus
NC_004813.1	Enterobacteria phage BP-4795	85	True	57.93	Duplodnaviria	Duplodnaviria	Heunggongvirae	Heunggongvirae	Uroviricota	Uroviricota	Caudoviricetes	Caudoviricetes		novel_order_21_of_Caudoviricetes		novel_family_21_of_novel_order_21_of_Caudoviricetes		Sepvirinae	Marienburgvirus	Pankowvirus|Marienburgvirus
NC_011356.1	Enterobacteria phage YYZ-2008	75	True	54.896	Duplodnaviria	Duplodnaviria	Heunggongvirae	Heunggongvirae	Uroviricota	Uroviricota	Caudoviricetes	Caudoviricetes		novel_order_21_of_Caudoviricetes		novel_family_21_of_novel_order_21_of_Caudoviricetes		Sepvirinae	Pankowvirus	Pankowvirus|Marienburgvirus
NC_011357.1	Stx2-converting phage 1717	77	True	62.147	Duplodnaviria	Duplodnaviria	Heunggongvirae	Heunggongvirae	Uroviricota	Uroviricota	Caudoviricetes	Caudoviricetes		novel_order_21_of_Caudoviricetes		novel_family_21_of_novel_order_21_of_Caudoviricetes		Sepvirinae	Pankowvirus	Pankowvirus|Marienburgvirus
NC_049942.1	Escherichia phage JLK-2012	79	True	57.198	Duplodnaviria	Duplodnaviria	Heunggongvirae	Heunggongvirae	Uroviricota	Uroviricota	Caudoviricetes	Caudoviricetes		novel_order_21_of_Caudoviricetes		novel_family_21_of_novel_order_21_of_Caudoviricetes		Sepvirinae	Marienburgvirus	Pankowvirus|Marienburgvirus
NC_049943.1	Enterobacteria phage 2851	75	True	57.248	Duplodnaviria	Duplodnaviria	Heunggongvirae	Heunggongvirae	Uroviricota	Uroviricota	Caudoviricetes	Caudoviricetes		novel_order_21_of_Caudoviricetes		novel_family_21_of_novel_order_21_of_Caudoviricetes		Sepvirinae	Pankowvirus	Pankowvirus|Marienburgvirus
NC_049944.1	Stx2-converting phage Stx2a_WGPS8	78	True	55.023	Duplodnaviria	Duplodnaviria	Heunggongvirae	Heunggongvirae	Uroviricota	Uroviricota	Caudoviricetes	Caudoviricetes		novel_order_21_of_Caudoviricetes		novel_family_21_of_novel_order_21_of_Caudoviricetes		Sepvirinae	Pankowvirus	Pankowvirus|Marienburgvirus
NC_049945.1	Stx2-converting phage Stx2a_WGPS6	78	True	57.849	Duplodnaviria	Duplodnaviria	Heunggongvirae	Heunggongvirae	Uroviricota	Uroviricota	Caudoviricetes	Caudoviricetes		novel_order_21_of_Caudoviricetes		novel_family_21_of_novel_order_21_of_Caudoviricetes		Sepvirinae	Pankowvirus	Pankowvirus|Marienburgvirus
NC_049941.1	Stx2-converting phage Stx2a_WGPS2	66	True	58.326	Duplodnaviria	Duplodnaviria	Heunggongvirae	Heunggongvirae	Uroviricota	Uroviricota	Caudoviricetes	Caudoviricetes		novel_order_21_of_Caudoviricetes		novel_family_21_of_novel_order_21_of_Caudoviricetes		Sepvirinae	Sawaravirus	Sawaravirus
NC_000902.1	Enterobacteria phage VT2-Sakai	83	True	60.942	Duplodnaviria	Duplodnaviria	Heunggongvirae	Heunggongvirae	Uroviricota	Uroviricota	Caudoviricetes	Caudoviricetes		novel_order_21_of_Caudoviricetes		novel_family_21_of_novel_order_21_of_Caudoviricetes	Sepvirinae	Sepvirinae	Traversvirus	Traversvirus
NC_000924.1	Escherichia phage 933W	80	True	61.67	Duplodnaviria	Duplodnaviria	Heunggongvirae	Heunggongvirae	Uroviricota	Uroviricota	Caudoviricetes	Caudoviricetes		novel_order_21_of_Caudoviricetes		novel_family_21_of_novel_order_21_of_Caudoviricetes	Sepvirinae	Sepvirinae	Traversvirus	Traversvirus
NC_004913.3	Escherichia Stx1 converting phage	167	True	59.866	Duplodnaviria	Duplodnaviria	Heunggongvirae	Heunggongvirae	Uroviricota	Uroviricota	Caudoviricetes	Caudoviricetes		novel_order_21_of_Caudoviricetes		novel_family_21_of_novel_order_21_of_Caudoviricetes	Sepvirinae	Sepvirinae	Traversvirus	Traversvirus
NC_004914.3	Escherichia phage Stx2 II	170	True	62.706	Duplodnaviria	Duplodnaviria	Heunggongvirae	Heunggongvirae	Uroviricota	Uroviricota	Caudoviricetes	Caudoviricetes		novel_order_21_of_Caudoviricetes		novel_family_21_of_novel_order_21_of_Caudoviricetes	Sepvirinae	Sepvirinae	Traversvirus	Traversvirus
NC_008464.1	Stx2-converting phage 86	81	True	60.238	Duplodnaviria	Duplodnaviria	Heunggongvirae	Heunggongvirae	Uroviricota	Uroviricota	Caudoviricetes	Caudoviricetes		novel_order_21_of_Caudoviricetes		novel_family_21_of_novel_order_21_of_Caudoviricetes	Sepvirinae	Sepvirinae	Traversvirus	Traversvirus
NC_010237.1	Escherichia phage Min27	83	True	63.395	Duplodnaviria	Duplodnaviria	Heunggongvirae	Heunggongvirae	Uroviricota	Uroviricota	Caudoviricetes	Caudoviricetes		novel_order_21_of_Caudoviricetes		novel_family_21_of_novel_order_21_of_Caudoviricetes	Sepvirinae	Sepvirinae	Traversvirus	Traversvirus
NC_027984.1	Escherichia phage vB_EcoP_24B	88	True	57.677	Duplodnaviria	Duplodnaviria	Heunggongvirae	Heunggongvirae	Uroviricota	Uroviricota	Caudoviricetes	Caudoviricetes		novel_order_21_of_Caudoviricetes		novel_family_21_of_novel_order_21_of_Caudoviricetes	Sepvirinae	Sepvirinae	Traversvirus	Traversvirus
NC_041935.1	Escherichia phage PA28	90	True	61.292	Duplodnaviria	Duplodnaviria	Heunggongvirae	Heunggongvirae	Uroviricota	Uroviricota	Caudoviricetes	Caudoviricetes		novel_order_21_of_Caudoviricetes		novel_family_21_of_novel_order_21_of_Caudoviricetes	Sepvirinae	Sepvirinae	Traversvirus	Traversvirus
NC_049919.1	Escherichia phage SH2026Stx1	79	True	61.564	Duplodnaviria	Duplodnaviria	Heunggongvirae	Heunggongvirae	Uroviricota	Uroviricota	Caudoviricetes	Caudoviricetes		novel_order_21_of_Caudoviricetes		novel_family_21_of_novel_order_21_of_Caudoviricetes	Sepvirinae	Sepvirinae	Traversvirus	Traversvirus
NC_049920.1	Stx1 converting phage AU5Stx1	85	True	58.371	Duplodnaviria	Duplodnaviria	Heunggongvirae	Heunggongvirae	Uroviricota	Uroviricota	Caudoviricetes	Caudoviricetes		novel_order_21_of_Caudoviricetes		novel_family_21_of_novel_order_21_of_Caudoviricetes	Sepvirinae	Sepvirinae	Traversvirus	Traversvirus
NC_049921.1	Stx1 converting phage AU6Stx1	75	True	57.123	Duplodnaviria	Duplodnaviria	Heunggongvirae	Heunggongvirae	Uroviricota	Uroviricota	Caudoviricetes	Caudoviricetes		novel_order_21_of_Caudoviricetes		novel_family_21_of_novel_order_21_of_Caudoviricetes	Sepvirinae	Sepvirinae	Traversvirus	Traversvirus
NC_049922.1	Stx converting phage vB_EcoS_ST2-8624	87	True	62.822	Duplodnaviria	Duplodnaviria	Heunggongvirae	Heunggongvirae	Uroviricota	Uroviricota	Caudoviricetes	Caudoviricetes		novel_order_21_of_Caudoviricetes		novel_family_21_of_novel_order_21_of_Caudoviricetes	Sepvirinae	Sepvirinae	Traversvirus	Traversvirus
NC_049923.1	Stx2-converting phage Stx2a_WGPS9	70	True	56.224	Duplodnaviria	Duplodnaviria	Heunggongvirae	Heunggongvirae	Uroviricota	Uroviricota	Caudoviricetes	Caudoviricetes		novel_order_21_of_Caudoviricetes		novel_family_21_of_novel_order_21_of_Caudoviricetes	Sepvirinae	Sepvirinae	Traversvirus	Traversvirus
NC_049924.1	Stx2-converting phage Stx2a_F451	84	True	64.9	Duplodnaviria	Duplodnaviria	Heunggongvirae	Heunggongvirae	Uroviricota	Uroviricota	Caudoviricetes	Caudoviricetes		novel_order_21_of_Caudoviricetes		novel_family_21_of_novel_order_21_of_Caudoviricetes	Sepvirinae	Sepvirinae	Traversvirus	Traversvirus
NC_049925.1	Stx converting phage vB_EcoS_P27	88	True	61.58	Duplodnaviria	Duplodnaviria	Heunggongvirae	Heunggongvirae	Uroviricota	Uroviricota	Caudoviricetes	Caudoviricetes		novel_order_21_of_Caudoviricetes		novel_family_21_of_novel_order_21_of_Caudoviricetes	Sepvirinae	Sepvirinae	Traversvirus	Traversvirus
NC_019704.1	Enterobacteria phage mEp237	63	True	44.375	Duplodnaviria	Duplodnaviria	Heunggongvirae	Heunggongvirae	Uroviricota	Uroviricota	Caudoviricetes	Caudoviricetes		novel_order_21_of_Caudoviricetes		novel_family_21_of_novel_order_21_of_Caudoviricetes		Sepvirinae		novel_genus_0_of_Sepvirinae
NC_019717.1	Enterobacteria phage HK225	69	True	45.366	Duplodnaviria	Duplodnaviria	Heunggongvirae	Heunggongvirae	Uroviricota	Uroviricota	Caudoviricetes	Caudoviricetes		novel_order_21_of_Caudoviricetes		novel_family_21_of_novel_order_21_of_Caudoviricetes		Sepvirinae		novel_genus_0_of_Sepvirinae
FN582354.1	Enterobacteria phage phi80	27	True	23.229	Duplodnaviria	Duplodnaviria	Heunggongvirae	Heunggongvirae	Uroviricota	Uroviricota	Caudoviricetes	Caudoviricetes		novel_order_21_of_Caudoviricetes		novel_family_21_of_novel_order_21_of_Caudoviricetes		Sepvirinae		novel_genus_1_of_Sepvirinae
NC_009514.1	Enterobacteria phage cdtI	60	True	47.021	Duplodnaviria	Duplodnaviria	Heunggongvirae	Heunggongvirae	Uroviricota	Uroviricota	Caudoviricetes	Caudoviricetes		novel_order_21_of_Caudoviricetes		novel_family_21_of_novel_order_21_of_Caudoviricetes		Sepvirinae		novel_genus_3_of_Sepvirinae
NC_019716.1	Enterobacteria phage mEp460	59	True	44.51	Duplodnaviria	Duplodnaviria	Heunggongvirae	Heunggongvirae	Uroviricota	Uroviricota	Caudoviricetes	Caudoviricetes		novel_order_21_of_Caudoviricetes		novel_family_21_of_novel_order_21_of_Caudoviricetes		Sepvirinae		novel_genus_3_of_Sepvirinae
KC900378.1	Pseudomonas phage LKA5	66	True	64.746	Duplodnaviria	Duplodnaviria	Heunggongvirae	Heunggongvirae	Uroviricota	Uroviricota	Caudoviricetes	Caudoviricetes		novel_order_21_of_Caudoviricetes		novel_family_22_of_novel_order_21_of_Caudoviricetes		novel_subfamily_0_of_novel_family_22_of_novel_order_21_of_Caudoviricetes	Hollowayvirus	Hollowayvirus
LT603684.1	Pseudomonas phage phiC725A	62	True	64.149	Duplodnaviria	Duplodnaviria	Heunggongvirae	Heunggongvirae	Uroviricota	Uroviricota	Caudoviricetes	Caudoviricetes		novel_order_21_of_Caudoviricetes		novel_family_22_of_novel_order_21_of_Caudoviricetes		novel_subfamily_0_of_novel_family_22_of_novel_order_21_of_Caudoviricetes	Hollowayvirus	Hollowayvirus
MF490237.1	Pseudomonas phage vB_PaeP_E220	67	True	62.874	Duplodnaviria	Duplodnaviria	Heunggongvirae	Heunggongvirae	Uroviricota	Uroviricota	Caudoviricetes	Caudoviricetes		novel_order_21_of_Caudoviricetes		novel_family_22_of_novel_order_21_of_Caudoviricetes		novel_subfamily_0_of_novel_family_22_of_novel_order_21_of_Caudoviricetes	Hollowayvirus	Hollowayvirus
MT118301.1	Pseudomonas phage Epa33	72	True	64.021	Duplodnaviria	Duplodnaviria	Heunggongvirae	Heunggongvirae	Uroviricota	Uroviricota	Caudoviricetes	Caudoviricetes		novel_order_21_of_Caudoviricetes		novel_family_22_of_novel_order_21_of_Caudoviricetes		novel_subfamily_0_of_novel_family_22_of_novel_order_21_of_Caudoviricetes	Hollowayvirus	Hollowayvirus
MZ285879.1	Pseudomonas phage PA8	69	True	63.654	Duplodnaviria	Duplodnaviria	Heunggongvirae	Heunggongvirae	Uroviricota	Uroviricota	Caudoviricetes	Caudoviricetes		novel_order_21_of_Caudoviricetes		novel_family_22_of_novel_order_21_of_Caudoviricetes		novel_subfamily_0_of_novel_family_22_of_novel_order_21_of_Caudoviricetes	Hollowayvirus	Hollowayvirus
NC_006552.1	Pseudomonas phage F116	70	True	65.195	Duplodnaviria	Duplodnaviria	Heunggongvirae	Heunggongvirae	Uroviricota	Uroviricota	Caudoviricetes	Caudoviricetes		novel_order_21_of_Caudoviricetes		novel_family_22_of_novel_order_21_of_Caudoviricetes		novel_subfamily_0_of_novel_family_22_of_novel_order_21_of_Caudoviricetes	Hollowayvirus	Hollowayvirus
NC_042342.1	Pseudomonas phage H66	71	True	65.27	Duplodnaviria	Duplodnaviria	Heunggongvirae	Heunggongvirae	Uroviricota	Uroviricota	Caudoviricetes	Caudoviricetes		novel_order_21_of_Caudoviricetes		novel_family_22_of_novel_order_21_of_Caudoviricetes		novel_subfamily_0_of_novel_family_22_of_novel_order_21_of_Caudoviricetes	Hollowayvirus	Hollowayvirus
NC_030931.1	Pseudomonas phage phi2	52	True	41.871	Duplodnaviria	Duplodnaviria	Heunggongvirae	Heunggongvirae	Uroviricota	Uroviricota	Caudoviricetes	Caudoviricetes		novel_order_21_of_Caudoviricetes		novel_family_23_of_novel_order_21_of_Caudoviricetes		novel_subfamily_0_of_novel_family_23_of_novel_order_21_of_Caudoviricetes		novel_genus_0_of_novel_subfamily_0_of_novel_family_23_of_novel_order_21_of_Caudoviricetes
NC_031091.1	Pseudomonas phage MD8	67	True	43.277	Duplodnaviria	Duplodnaviria	Heunggongvirae	Heunggongvirae	Uroviricota	Uroviricota	Caudoviricetes	Caudoviricetes		novel_order_21_of_Caudoviricetes		novel_family_23_of_novel_order_21_of_Caudoviricetes		novel_subfamily_0_of_novel_family_23_of_novel_order_21_of_Caudoviricetes		novel_genus_1_of_novel_subfamily_0_of_novel_family_23_of_novel_order_21_of_Caudoviricetes
NC_007805.1	Pseudomonas phage F10	63	True	39.199	Duplodnaviria	Duplodnaviria	Heunggongvirae	Heunggongvirae	Uroviricota	Uroviricota	Caudoviricetes	Caudoviricetes		novel_order_21_of_Caudoviricetes		novel_family_23_of_novel_order_21_of_Caudoviricetes		novel_subfamily_0_of_novel_family_23_of_novel_order_21_of_Caudoviricetes		novel_genus_2_of_novel_subfamily_0_of_novel_family_23_of_novel_order_21_of_Caudoviricetes
NC_002484.2	Pseudomonas phage D3	99	True	56.426	Duplodnaviria	Duplodnaviria	Heunggongvirae	Heunggongvirae	Uroviricota	Uroviricota	Caudoviricetes	Caudoviricetes		novel_order_21_of_Caudoviricetes		novel_family_24_of_novel_order_21_of_Caudoviricetes		novel_subfamily_0_of_novel_family_24_of_novel_order_21_of_Caudoviricetes	Detrevirus	Detrevirus
NC_011373.1	Pseudomonas phage PAJU2	79	True	46.872	Duplodnaviria	Duplodnaviria	Heunggongvirae	Heunggongvirae	Uroviricota	Uroviricota	Caudoviricetes	Caudoviricetes		novel_order_21_of_Caudoviricetes		novel_family_24_of_novel_order_21_of_Caudoviricetes		novel_subfamily_0_of_novel_family_24_of_novel_order_21_of_Caudoviricetes	Detrevirus	Detrevirus
NC_016765.1	Pseudomonas phage PMG1	96	True	54.024	Duplodnaviria	Duplodnaviria	Heunggongvirae	Heunggongvirae	Uroviricota	Uroviricota	Caudoviricetes	Caudoviricetes		novel_order_21_of_Caudoviricetes		novel_family_24_of_novel_order_21_of_Caudoviricetes		novel_subfamily_0_of_novel_family_24_of_novel_order_21_of_Caudoviricetes	Detrevirus	Detrevirus
NC_023575.1	Pseudomonas phage vB_PaeP_Tr60_Ab31	69	True	45.55	Duplodnaviria	Duplodnaviria	Heunggongvirae	Heunggongvirae	Uroviricota	Uroviricota	Caudoviricetes	Caudoviricetes		novel_order_21_of_Caudoviricetes		novel_family_24_of_novel_order_21_of_Caudoviricetes		novel_subfamily_0_of_novel_family_24_of_novel_order_21_of_Caudoviricetes		novel_genus_0_of_novel_subfamily_0_of_novel_family_24_of_novel_order_21_of_Caudoviricetes
MW748993.1	Pseudomonas phage BUCT566	92	True	49.154	Duplodnaviria	Duplodnaviria	Heunggongvirae	Heunggongvirae	Uroviricota	Uroviricota	Caudoviricetes	Caudoviricetes		novel_order_21_of_Caudoviricetes		novel_family_24_of_novel_order_21_of_Caudoviricetes		novel_subfamily_0_of_novel_family_24_of_novel_order_21_of_Caudoviricetes		novel_genus_1_of_novel_subfamily_0_of_novel_family_24_of_novel_order_21_of_Caudoviricetes
NC_030929.1	Pseudomonas phage JBD44	80	True	49.033	Duplodnaviria	Duplodnaviria	Heunggongvirae	Heunggongvirae	Uroviricota	Uroviricota	Caudoviricetes	Caudoviricetes		novel_order_21_of_Caudoviricetes		novel_family_24_of_novel_order_21_of_Caudoviricetes		novel_subfamily_0_of_novel_family_24_of_novel_order_21_of_Caudoviricetes		novel_genus_1_of_novel_subfamily_0_of_novel_family_24_of_novel_order_21_of_Caudoviricetes
ON778007.1	Pseudomonas phage vB_Pae_LC3I3	78	True	49.926	Duplodnaviria	Duplodnaviria	Heunggongvirae	Heunggongvirae	Uroviricota	Uroviricota	Caudoviricetes	Caudoviricetes		novel_order_21_of_Caudoviricetes		novel_family_24_of_novel_order_21_of_Caudoviricetes		novel_subfamily_0_of_novel_family_24_of_novel_order_21_of_Caudoviricetes		novel_genus_1_of_novel_subfamily_0_of_novel_family_24_of_novel_order_21_of_Caudoviricetes
NC_016762.1	Pseudomonas phage phi297	69	True	49.135	Duplodnaviria	Duplodnaviria	Heunggongvirae	Heunggongvirae	Uroviricota	Uroviricota	Caudoviricetes	Caudoviricetes		novel_order_21_of_Caudoviricetes		novel_family_24_of_novel_order_21_of_Caudoviricetes		novel_subfamily_0_of_novel_family_24_of_novel_order_21_of_Caudoviricetes		novel_genus_2_of_novel_subfamily_0_of_novel_family_24_of_novel_order_21_of_Caudoviricetes
NC_030909.1	Pseudomonas phage YMC11/07/P54_PAE_BP	73	True	50.183	Duplodnaviria	Duplodnaviria	Heunggongvirae	Heunggongvirae	Uroviricota	Uroviricota	Caudoviricetes	Caudoviricetes		novel_order_21_of_Caudoviricetes		novel_family_24_of_novel_order_21_of_Caudoviricetes		novel_subfamily_0_of_novel_family_24_of_novel_order_21_of_Caudoviricetes		novel_genus_2_of_novel_subfamily_0_of_novel_family_24_of_novel_order_21_of_Caudoviricetes
OM141125.2	Pseudomonas phage PP9W2	97	True	54.25	Duplodnaviria	Duplodnaviria	Heunggongvirae	Heunggongvirae	Uroviricota	Uroviricota	Caudoviricetes	Caudoviricetes		novel_order_21_of_Caudoviricetes		novel_family_24_of_novel_order_21_of_Caudoviricetes		novel_subfamily_0_of_novel_family_24_of_novel_order_21_of_Caudoviricetes		novel_genus_3_of_novel_subfamily_0_of_novel_family_24_of_novel_order_21_of_Caudoviricetes
NC_028657.1	Pseudomonas phage YMC11/02/R656	113	True	60.919	Duplodnaviria	Duplodnaviria	Heunggongvirae	Heunggongvirae	Uroviricota	Uroviricota	Caudoviricetes	Caudoviricetes		novel_order_21_of_Caudoviricetes		novel_family_24_of_novel_order_21_of_Caudoviricetes		novel_subfamily_0_of_novel_family_24_of_novel_order_21_of_Caudoviricetes		novel_genus_4_of_novel_subfamily_0_of_novel_family_24_of_novel_order_21_of_Caudoviricetes
NC_029066.1	Pseudomonas phage PS-1	79	True	48.666	Duplodnaviria	Duplodnaviria	Heunggongvirae	Heunggongvirae	Uroviricota	Uroviricota	Caudoviricetes	Caudoviricetes		novel_order_21_of_Caudoviricetes		novel_family_25_of_novel_order_21_of_Caudoviricetes		novel_subfamily_0_of_novel_family_25_of_novel_order_21_of_Caudoviricetes		novel_genus_0_of_novel_subfamily_0_of_novel_family_25_of_novel_order_21_of_Caudoviricetes
NC_023605.1	Vibrio phage PVA1	21	True	41.529	Duplodnaviria	Duplodnaviria	Heunggongvirae	Heunggongvirae	Uroviricota	Uroviricota	Caudoviricetes	Caudoviricetes		novel_order_21_of_Caudoviricetes		novel_family_26_of_novel_order_21_of_Caudoviricetes		novel_subfamily_0_of_novel_family_26_of_novel_order_21_of_Caudoviricetes		novel_genus_0_of_novel_subfamily_0_of_novel_family_26_of_novel_order_21_of_Caudoviricetes
NC_029046.1	Sinorhizobium phage phiLM21	72	True	50.827	Duplodnaviria	Duplodnaviria	Heunggongvirae	Heunggongvirae	Uroviricota	Uroviricota	Caudoviricetes	Caudoviricetes		novel_order_21_of_Caudoviricetes		novel_family_27_of_novel_order_21_of_Caudoviricetes		novel_subfamily_0_of_novel_family_27_of_novel_order_21_of_Caudoviricetes		novel_genus_0_of_novel_subfamily_0_of_novel_family_27_of_novel_order_21_of_Caudoviricetes
NC_041868.1	Paracoccus phage Shpa	56	True	38.261	Duplodnaviria	Duplodnaviria	Heunggongvirae	Heunggongvirae	Uroviricota	Uroviricota	Caudoviricetes	Caudoviricetes		novel_order_21_of_Caudoviricetes		novel_family_28_of_novel_order_21_of_Caudoviricetes		novel_subfamily_0_of_novel_family_28_of_novel_order_21_of_Caudoviricetes	Vhulanivirus	Vhulanivirus
NC_029061.1	Rhodoferax phage P26218	44	True	36.315	Duplodnaviria	Duplodnaviria	Heunggongvirae	Heunggongvirae	Uroviricota	Uroviricota	Caudoviricetes	Caudoviricetes		novel_order_21_of_Caudoviricetes		novel_family_2_of_novel_order_21_of_Caudoviricetes		novel_subfamily_0_of_novel_family_2_of_novel_order_21_of_Caudoviricetes		novel_genus_0_of_novel_subfamily_0_of_novel_family_2_of_novel_order_21_of_Caudoviricetes
BK048414.1			False			Duplodnaviria		Heunggongvirae		Uroviricota		Caudoviricetes		novel_order_21_of_Caudoviricetes		novel_family_3_of_novel_order_21_of_Caudoviricetes		novel_subfamily_0_of_novel_family_3_of_novel_order_21_of_Caudoviricetes		novel_genus_0_of_novel_subfamily_0_of_novel_family_3_of_novel_order_21_of_Caudoviricetes
OR508996.1			False			Duplodnaviria		Heunggongvirae		Uroviricota		Caudoviricetes		novel_order_21_of_Caudoviricetes		novel_family_3_of_novel_order_21_of_Caudoviricetes		novel_subfamily_0_of_novel_family_3_of_novel_order_21_of_Caudoviricetes		novel_genus_0_of_novel_subfamily_0_of_novel_family_3_of_novel_order_21_of_Caudoviricetes
TayeBlu_reordered			False			Duplodnaviria		Heunggongvirae		Uroviricota		Caudoviricetes		novel_order_21_of_Caudoviricetes		novel_family_3_of_novel_order_21_of_Caudoviricetes		novel_subfamily_0_of_novel_family_3_of_novel_order_21_of_Caudoviricetes		novel_genus_0_of_novel_subfamily_0_of_novel_family_3_of_novel_order_21_of_Caudoviricetes
MH622927.1			False			Duplodnaviria		Heunggongvirae		Uroviricota		Caudoviricetes		novel_order_21_of_Caudoviricetes		novel_family_3_of_novel_order_21_of_Caudoviricetes		novel_subfamily_0_of_novel_family_3_of_novel_order_21_of_Caudoviricetes		novel_genus_1_of_novel_subfamily_0_of_novel_family_3_of_novel_order_21_of_Caudoviricetes
[truncated: 4,448 more rows]
